# Supplementary material for: A genome-wide DNA methylation signature for SETD1B-related syndrome
Source: Clin Epigenetics. 2019 Nov 4;11:156. doi: 10.1186/s13148-019-0749-3 (PMC6830011; doi:10.1186/s13148-019-0749-3)
Supplement: Supplementary file 2 — Additional file 2: Table S2. Significant differentially methylated CpGs identified in the SETD1B-related group analysis. [file 13148_2019_749_MOESM2_ESM.xlsx]

## Sheet: TopDMPs_p.val0.05_deltabeta0.1
rn	chr	pos	Beta	P,Value_beta	adj,P,Val_beta	DeltaBeta	P,Value_M	adj,P,Val_M	DeltaMval	UCSC_RefGene_Name
cg10716648	chr17	58679627	0.0711299	1.58276e-41	6.1484e-36	0.242255	6.44551e-32	5.00766e-26	2.93	PPM1D
cg09411730	chr11	65190946	0.0908174	7.34751e-32	6.34271e-27	0.530169	2.07522e-28	8.06141e-23	4.88	NEAT1
cg07839313	chr19	17514600	0.560628	4.9313e-23	7.09488e-19	0.334931	3.73105e-28	9.66244e-23	2.57	BST2
cg00660989	chr14	45432516	0.385534	9.05917e-24	1.56406e-19	0.560577	6.91685e-28	1.34346e-22	4.23	KLHL28;FAM179B
cg06230948	chr6	33280518	0.026379	4.23984e-21	4.16965e-17	0.139035	1.41936e-27	1.83789e-22	3.38	TAPBP;TAPBP;TAPBP
cg07985890	chr11	65190999	0.0639289	3.90468e-20	2.94527e-16	0.315264	1.26254e-27	1.83789e-22	3.69	NEAT1
cg17156534	chr20	39658922	0.500976	6.57423e-25	1.54778e-20	0.313672	5.51557e-27	6.12167e-22	2.07	TOP1
cg21096966	chr14	45432458	0.558286	4.64175e-18	2.13389e-14	0.3984	1.05563e-26	1.02518e-21	3.53	KLHL28;FAM179B
cg13680696	chr10	99092708	0.0881408	1.12374e-41	6.1484e-36	0.272671	7.71001e-26	6.65564e-21	2.88	FRAT2;FRAT2
cg07572052	chr1	149821168	0.203848	1.70831e-32	2.21205e-27	0.447392	2.24194e-25	1.74181e-20	3.03	HIST2H2AA4;HIST2H2AA3
cg21869046	chr19	41225005	0.490742	4.27197e-18	1.97559e-14	0.478901	4.31002e-25	3.04414e-20	4.24	ITPKC
cg10980598	chr1	76253136	0.0490308	3.60166e-24	6.8249e-20	0.148149	8.00183e-25	5.18067e-20	2.5	RABGGTB;RABGGTB;SNORD45A
cg19905587	chr2	85554135	0.122875	3.47969e-30	2.07958e-25	0.339916	1.27178e-24	7.60057e-20	2.89	TGOLN2
cg04145264	chr11	65190825	0.0564399	8.57754e-21	7.57282e-17	0.17119	1.453e-24	8.06337e-20	2.54	NEAT1
cg25628310	chr3	57543243	0.0949967	4.42828e-33	8.60107e-28	0.2562	2.12806e-24	1.10223e-19	2.63	PDE12
cg11416874	chr5	148929352	0.150528	1.2568e-32	1.95287e-27	0.31946	2.66344e-24	1.2933e-19	2.51	CSNK1A1;CSNK1A1
cg00853733	chr12	122244223	0.0807657	5.83171e-30	3.02052e-25	0.282479	6.95064e-24	3.00006e-19	3.12	SETD1B
cg21461470	chr1	149821425	0.109019	1.12185e-29	5.44746e-25	0.216554	6.69611e-24	3.00006e-19	2.14	HIST2H2AA4;HIST2H2AA3
cg21577472	chr7	2561029	0.0348489	1.36165e-17	5.56789e-14	0.136126	8.10029e-24	3.31226e-19	2.66	LFNG;LFNG;LFNG;LFNG
cg00506062	chr20	45981165	0.613255	3.6725e-19	2.24665e-15	0.243933	1.79521e-23	6.9737e-19	1.85	ZMYND8;ZMYND8;ZMYND8;ZMYND8;ZMYND8;ZMYND8;ZMYND8;ZMYND8;ZMYND8;ZMYND8;ZMYND8;ZMYND8;ZMYND8;ZMYND8;ZMYND8;ZMYND8;ZMYND8;ZMYND8
cg12603554	chr20	279976	0.298812	9.76534e-26	2.61617e-21	0.282412	2.67173e-23	9.8844e-19	1.74	ZCCHC3;ZCCHC3
cg13985198	chr1	45242073	0.0818572	6.61295e-29	2.8543e-24	0.20298	3.58629e-23	1.26649e-18	2.39	SNORD46;RPS8;SNORD38A
cg08117800	chr6	26195697	0.0484981	4.2381e-17	1.56051e-13	0.175833	3.77834e-23	1.27629e-18	2.73
cg20500085	chr8	119122667	0.385544	8.00412e-24	1.41331e-19	0.315381	3.98262e-23	1.28924e-18	1.89	EXT1
cg05313153	chr8	119122430	0.443096	8.4891e-21	7.57282e-17	0.415721	4.21716e-23	1.31056e-18	2.81	EXT1
cg10626950	chr6	88409589	0.0981462	4.59417e-32	4.61011e-27	0.182176	4.92597e-23	1.41744e-18	2	AKIRIN2
cg10942898	chr5	133708361	0.0874458	4.8785e-30	2.7073e-25	0.167405	4.89638e-23	1.41744e-18	2	UBE2B
cg08992565	chr2	148603859	0.502576	4.4611e-21	4.3324e-17	0.280006	7.73879e-23	2.07325e-18	1.8	ACVR2A;ACVR2A;ACVR2A
cg27635394	chr6	26043820	0.0685367	1.5698e-23	2.54085e-19	0.17685	7.70526e-23	2.07325e-18	2.35	HIST1H2BB
cg11186862	chr16	75683745	0.0539509	2.01091e-31	1.56232e-26	0.209919	1.10789e-22	2.86916e-18	3.11	TERF2IP
cg02993991	chr19	4064177	0.586773	2.52165e-19	1.62134e-15	0.261708	3.12449e-22	7.8306e-18	1.93	ZBTB7A
cg00551609	chr2	74214662	0.239966	3.25272e-27	1.01084e-22	0.479669	5.46512e-22	1.28666e-17	3.13
cg26857837	chr17	79477974	0.0861018	8.86695e-25	2.02616e-20	0.304248	5.42393e-22	1.28666e-17	3.12	ACTG1
cg18918417	chr6	32942205	0.0681116	1.02209e-28	3.97043e-24	0.20127	6.21353e-22	1.41983e-17	2.62	BRD2;BRD2
cg25103895	chr10	64565642	0.474914	6.64417e-21	6.00232e-17	0.262522	6.51688e-22	1.4466e-17	1.61	ADO;ADO
cg01453052	chr17	73892097	0.375758	4.4637e-22	5.33531e-18	0.409016	6.92911e-22	1.49538e-17	2.61	TRIM65
cg03204139	chr6	18263241	0.0734055	1.16394e-22	1.50715e-18	0.164083	7.42151e-22	1.55836e-17	2.09	DEK;DEK
cg02905828	chr11	62622234	0.075287	4.18217e-28	1.35384e-23	0.152513	1.19112e-21	2.43527e-17	2.02	SNORD30;SNORD29;SLC3A2;SLC3A2;SNORD31;SNORD28;SLC3A2;SLC3A2;SNHG1;SLC3A2
cg07529834	chr10	99092337	0.612606	2.14853e-19	1.4267e-15	0.195862	1.74032e-21	3.4669e-17	1.37	FRAT2;FRAT2
cg22417733	chr6	153303409	0.161736	2.97028e-30	1.92307e-25	0.389088	2.47974e-21	4.69893e-17	2.88	FBXO5;FBXO5
cg11489251	chr6	31508297	0.402234	1.13311e-21	1.25762e-17	0.26445	2.64002e-21	4.88354e-17	1.58	BAT1;BAT1
cg10586255	chr3	185540407	0.390511	9.52036e-23	1.25366e-18	0.292964	2.80352e-21	5.0654e-17	1.76	IGF2BP2;IGF2BP2;IGF2BP2;IGF2BP2;IGF2BP2;IGF2BP2;IGF2BP2
cg24906310	chr1	149820614	0.362876	1.72036e-21	1.80619e-17	0.267724	6.2613e-21	1.10558e-16	1.61
cg00159523	chr10	114713187	0.219932	2.48552e-26	6.89662e-22	0.550811	6.58637e-21	1.13713e-16	3.77	TCF7L2;TCF7L2;TCF7L2;TCF7L2;TCF7L2;TCF7L2
cg00875541	chr6	31778942	0.583808	1.38706e-20	1.15875e-16	0.170012	7.43e-21	1.2549e-16	1.12	HSPA1L
cg14236665	chr10	5853447	0.0694658	2.31299e-26	6.6556e-22	0.21165	8.79839e-21	1.39503e-16	2.67	GDI2;GDI2
cg14960293	chr3	155571198	0.0902625	4.74705e-32	4.61011e-27	0.221665	8.78823e-21	1.39503e-16	2.44	SLC33A1
cg15380173	chr7	5571391	0.0483812	9.01749e-17	3.03285e-13	0.139881	8.7891e-21	1.39503e-16	2.34	ACTB
cg14207833	chr19	18945153	0.556546	5.98981e-17	2.09622e-13	0.285698	1.04426e-20	1.60892e-16	1.99	UPF1
cg20959174	chr2	230785180	0.0630645	3.90415e-36	1.01107e-30	0.2825	1.05615e-20	1.60892e-16	3.56	TRIP12
cg08751352	chr13	30421866	0.141812	3.91611e-23	5.85099e-19	0.329774	1.46137e-20	2.18341e-16	2.62	UBL3
cg22595230	chr20	3766560	0.730116	6.76641e-10	4.47021e-07	0.258662	1.80228e-20	2.64195e-16	3.72	CENPB
cg15234492	chr12	122019076	0.391652	9.83759e-20	6.94822e-16	0.412264	1.91242e-20	2.75148e-16	2.64	KDM2B;KDM2B
cg18019132	chr11	65191707	0.0520314	4.42081e-20	3.30252e-16	0.153479	2.17981e-20	3.07917e-16	2.46	NEAT1
cg22897141	chr11	64577338	0.146217	5.33939e-23	7.40766e-19	0.316737	2.22388e-20	3.08533e-16	2.52	MEN1;MEN1;MEN1;MEN1;MEN1;MEN1;MEN1
cg04666465	chr16	23520563	0.431323	9.37591e-20	6.68289e-16	0.311974	2.30608e-20	3.14324e-16	1.92	GGA2
cg07177756	chr1	173836307	0.22399	3.84278e-25	9.32981e-21	0.350669	2.71959e-20	3.64295e-16	2.33	SNORD75;SNORD78;ZBTB37;ZBTB37;SNORD76;GAS5;SNORD77;SNORD44
cg27162705	chr10	114713024	0.50209	2.43832e-19	1.59192e-15	0.253299	2.77448e-20	3.65349e-16	1.62	TCF7L2;TCF7L2;TCF7L2;TCF7L2;TCF7L2;TCF7L2
cg20684110	chr10	64565750	0.470018	1.27535e-18	6.69493e-15	0.296039	4.00208e-20	5.18217e-16	1.89	ADO;ADO
cg04411156	chr3	57543029	0.0689904	9.74832e-29	3.97043e-24	0.190066	6.56787e-20	8.36512e-16	2.52	PDE12
cg13665871	chr10	88852952	0.138843	1.88612e-30	1.33215e-25	0.399069	7.03728e-20	8.81842e-16	3.15	GLUD1
cg12517401	chr4	146099491	0.371906	4.19811e-21	4.16965e-17	0.236612	8.56539e-20	1.05629e-15	1.41	OTUD4
cg11748187	chr10	114713108	0.503263	4.05095e-17	1.50587e-13	0.331209	8.75702e-20	1.06305e-15	2.24	TCF7L2;TCF7L2;TCF7L2;TCF7L2;TCF7L2;TCF7L2
cg01083131	chr16	67877413	0.397215	5.87307e-21	5.49749e-17	0.205434	9.39252e-20	1.12265e-15	1.21	THAP11;CENPT;THAP11
cg03418428	chr5	32172356	0.433429	1.04928e-18	5.62214e-15	0.3451	1.03926e-19	1.22337e-15	2.18	GOLPH3
cg05405872	chr11	16761533	0.675473	3.53763e-14	6.37694e-11	0.222444	1.1789e-19	1.36704e-15	1.94	C11orf58;C11orf58
cg23878241	chr12	111019734	0.113707	2.22359e-28	7.95757e-24	0.27979	1.28544e-19	1.46866e-15	2.61	PPTC7
cg03078400	chr6	31762644	0.0685487	6.23387e-21	5.76575e-17	0.139328	1.59844e-19	1.7998e-15	1.97	VARS
cg17985311	chr1	42801965	0.355985	2.09236e-21	2.16746e-17	0.259358	1.68562e-19	1.85478e-15	1.55	FOXJ3
cg18696027	chr15	45002597	0.134489	1.93164e-24	3.84803e-20	0.186898	1.69502e-19	1.85478e-15	1.77	B2M
cg21162977	chr9	19050395	0.190449	1.20824e-23	1.99725e-19	0.349982	1.73319e-19	1.87021e-15	2.47	RRAGA
cg25860598	chr4	146099474	0.565747	8.38568e-17	2.85746e-13	0.259202	2.03567e-19	2.16651e-15	1.86	OTUD4
cg00046744	chr12	12418545	0.195257	1.07197e-24	2.25092e-20	0.247609	2.58013e-19	2.70887e-15	1.8	LRP6
cg15318143	chr15	83734356	0.0821383	1.4413e-22	1.83571e-18	0.174399	3.01587e-19	3.12413e-15	2.13	BTBD1;BTBD1
cg02795603	chr3	184033948	0.772274	2.63315e-15	6.25613e-12	0.158298	3.65493e-19	3.73631e-15	2	EIF4G1;EIF4G1;EIF4G1;EIF4G1;EIF4G1;EIF4G1;EIF4G1
cg03916421	chr4	130013461	0.651826	1.94376e-18	9.4978e-15	0.13035	4.03664e-19	4.07293e-15	0.92	SCLT1;C4orf33
cg22721579	chr1	36787932	0.605145	2.22151e-14	4.27213e-11	0.291076	4.1586e-19	4.14219e-15	2.32	FAM176B
cg08463024	chr6	31508167	0.295738	1.06511e-20	9.29781e-17	0.300484	4.56939e-19	4.49375e-15	1.87	BAT1;BAT1
cg16619991	chr5	52096811	0.623491	1.51169e-14	2.98087e-11	0.261415	5.87388e-19	5.70443e-15	2.16	ITGA1;PELO
cg05881455	chr2	230785105	0.120833	2.3425e-28	7.95757e-24	0.300211	6.74547e-19	6.47001e-15	2.66	TRIP12
cg01858866	chr1	40040016	0.505656	1.30297e-18	6.79398e-15	0.182352	7.22405e-19	6.84454e-15	1.11	PABPC4;PABPC4;PABPC4
cg01420254	chr6	26195488	0.153543	4.35182e-23	6.3793e-19	0.478835	7.629e-19	7.14113e-15	3.62
cg12946660	chr19	41771873	0.335419	7.476e-20	5.37803e-16	0.372527	7.83074e-19	7.24271e-15	2.33	HNRNPUL1;HNRNPUL1
cg07972954	chr6	30690392	0.257364	9.12673e-22	1.05832e-17	0.276946	9.36503e-19	8.49115e-15	1.79	TUBB
cg20698421	chr2	65217623	0.563334	3.8364e-15	8.79228e-12	0.307892	9.39913e-19	8.49115e-15	2.35	SLC1A4;SLC1A4
cg26066349	chr14	31675363	0.0641254	1.04741e-23	1.76903e-19	0.127272	9.83023e-19	8.77853e-15	1.94	HECTD1
cg12072904	chr4	146099544	0.0652019	2.28462e-29	1.0441e-24	0.129903	1.08032e-18	9.53774e-15	1.98	OTUD4
cg20090430	chr3	119810843	0.215827	2.15016e-23	3.40919e-19	0.359222	1.34853e-18	1.17719e-14	2.42	GSK3B;GSK3B
cg01268022	chr7	30065277	0.569599	7.78216e-17	2.67528e-13	0.219775	1.52507e-18	1.31651e-14	1.47	FKBP14
cg07285708	chr3	10291324	0.0899228	3.73165e-25	9.32981e-21	0.168882	1.8622e-18	1.58987e-14	1.98	TATDN2
cg05036929	chr3	52445716	0.605543	3.83219e-18	1.78282e-14	0.183572	1.90538e-18	1.60906e-14	1.27	PHF7;PHF7
cg21105477	chr5	133560149	0.159385	9.81076e-25	2.11728e-20	0.264967	1.99029e-18	1.66269e-14	2.1	PPP2CA
cg12474798	chr10	64565772	0.4489	2.44863e-16	7.37363e-13	0.364465	2.14083e-18	1.76942e-14	2.37	ADO;ADO
cg24146125	chr6	30690376	0.311582	5.24799e-22	6.1777e-18	0.292161	2.46174e-18	2.01324e-14	1.8	TUBB
cg11439393	chr6	32942063	0.278928	1.98678e-19	1.33067e-15	0.382793	2.51961e-18	2.0391e-14	2.43	BRD2;BRD2
cg08067637	chr12	120935479	0.397388	8.37265e-19	4.64636e-15	0.251858	2.86778e-18	2.28543e-14	1.49	DYNLL1;DYNLL1;DYNLL1
cg08855861	chr1	52498679	0.0717158	1.33698e-16	4.20537e-13	0.17355	2.88282e-18	2.28543e-14	2.17	TXNDC12;KTI12
cg09203563	chr16	18811794	0.128698	6.18036e-23	8.27871e-19	0.254984	3.37546e-18	2.64896e-14	2.24	ARL6IP1
cg18930100	chr6	33280478	0.0283637	2.15376e-15	5.24546e-12	0.131315	3.96286e-18	3.07884e-14	3.02	TAPBP;TAPBP;TAPBP
cg11919694	chr16	30380600	0.251213	3.68034e-20	2.80327e-16	0.222976	4.01874e-18	3.09133e-14	1.47	TBC1D10B
cg06005318	chr6	30690213	0.263917	1.27421e-21	1.39431e-17	0.235094	4.25544e-18	3.24132e-14	1.53	TUBB
cg11781718	chr6	26204333	0.198371	5.15231e-23	7.27808e-19	0.417983	4.52429e-18	3.41264e-14	2.89	HIST1H4E
cg20324858	chr1	154529936	0.626858	2.33256e-15	5.64554e-12	0.240174	4.96108e-18	3.70613e-14	1.87	UBE2Q1
cg00930606	chr22	31740944	0.542271	4.39815e-17	1.60423e-13	0.184916	5.27192e-18	3.90083e-14	1.15	PATZ1;PATZ1;PATZ1;PATZ1
cg21250296	chr6	26044405	0.0933187	1.15148e-20	9.94012e-17	0.259134	5.40143e-18	3.95896e-14	2.66	HIST1H2BB;HIST1H3C
cg08565469	chr19	2291389	0.503372	2.14674e-15	5.24481e-12	0.340257	5.51601e-18	4.00515e-14	2.34	LINGO3
cg07150862	chr16	23520705	0.35284	4.90532e-18	2.2418e-14	0.543171	5.82149e-18	4.18782e-14	3.9	GGA2
cg26264318	chr6	32942400	0.183446	2.27541e-24	4.41953e-20	0.306665	6.12541e-18	4.36603e-14	2.25	BRD2;BRD2
cg22455082	chr4	39702470	0.555688	5.72007e-18	2.56252e-14	0.136615	8.5532e-18	6.04106e-14	0.84	UBE2K;UBE2K;UBE2K
cg25937230	chr15	29560915	0.714178	6.30418e-13	8.38674e-10	0.194904	9.72224e-18	6.80489e-14	1.85	NDNL2;FAM189A1;NDNL2
cg09796457	chr15	68571585	0.255527	4.57209e-20	3.35109e-16	0.252881	1.21723e-17	8.44366e-14	1.65	FEM1B
cg09022607	chr10	114712695	0.506644	3.78059e-17	1.41895e-13	0.204785	1.26198e-17	8.67661e-14	1.28	TCF7L2;TCF7L2;TCF7L2;TCF7L2;TCF7L2;TCF7L2
cg02974977	chr1	67893397	0.244474	1.35644e-19	9.32606e-16	0.273136	1.33773e-17	9.1168e-14	1.8	SERBP1;SERBP1;SERBP1;SERBP1
cg12666336	chr11	65409412	0.608362	6.53891e-13	8.66998e-10	0.272547	1.36186e-17	9.15853e-14	2.16	SIPA1;SIPA1
cg23197460	chr4	144436129	0.356838	1.33912e-18	6.93596e-15	0.197631	1.36743e-17	9.15853e-14	1.18	SMARCA5
cg20773320	chr5	179048967	0.111227	1.08308e-26	3.23641e-22	0.278187	1.62251e-17	1.0774e-13	2.6	HNRNPH1
cg23960707	chr17	56083289	0.321137	3.87247e-19	2.35047e-15	0.202288	1.77185e-17	1.1666e-13	1.24	SFRS1;SFRS1
cg18011080	chr1	109234128	0.587616	6.6053e-15	1.4255e-11	0.228628	1.81271e-17	1.18347e-13	1.6	PRPF38B;PRPF38B
cg12681972	chr6	26225299	0.516387	5.40427e-14	9.18752e-11	0.377372	1.916e-17	1.24049e-13	2.83	HIST1H3E
cg00631939	chr18	59856275	0.52318	4.73133e-17	1.70971e-13	0.17104	2.1393e-17	1.37361e-13	1.04	KIAA1468
cg26654573	chr16	11035049	0.632063	4.01018e-14	7.14587e-11	0.228693	2.19045e-17	1.39493e-13	1.79	DEXI
cg20474675	chr11	16761292	0.807363	7.10009e-13	9.28656e-10	0.116046	2.2314e-17	1.40945e-13	1.42	C11orf58;C11orf58
cg06556266	chr11	76154804	0.243044	1.50953e-20	1.23451e-16	0.187901	2.36458e-17	1.46289e-13	1.28	C11orf30;C11orf30;C11orf30;C11orf30
cg21082879	chr11	63607728	0.106691	4.16105e-22	5.05127e-18	0.205656	2.37249e-17	1.46289e-13	2.11	MARK2;MARK2;MARK2;MARK2
cg24631162	chr6	31508318	0.421592	1.21626e-17	5.05317e-14	0.216938	2.34867e-17	1.46289e-13	1.29	BAT1;BAT1
cg16225498	chr7	102788836	0.361043	7.44858e-19	4.19346e-15	0.213059	2.65367e-17	1.61987e-13	1.28	NAPEPLD;NAPEPLD
cg22706883	chr15	67814880	0.464683	2.60297e-17	1.02137e-13	0.20091	2.66878e-17	1.61987e-13	1.2	C15orf61
cg05576949	chr3	185540331	0.655198	3.27255e-13	4.691e-10	0.208813	2.79905e-17	1.67948e-13	1.65	IGF2BP2;IGF2BP2
cg07529210	chr12	122019110	0.482383	4.98473e-16	1.3782e-12	0.273686	2.83184e-17	1.67948e-13	1.71	KDM2B;KDM2B
cg09367425	chr11	61733997	0.306897	1.82639e-18	8.98077e-15	0.298956	2.82836e-17	1.67948e-13	1.85	FTH1
cg01639635	chr14	57859336	0.434633	2.76118e-16	8.12584e-13	0.31656	2.93294e-17	1.72626e-13	1.96	NAA30
cg11342453	chr6	26196699	0.348836	2.82839e-17	1.09325e-13	0.483037	3.18442e-17	1.86019e-13	3.2
cg00056066	chr10	25010738	0.677712	1.71277e-09	1.02915e-06	0.29425	3.23308e-17	1.86085e-13	3.29	ARHGAP21
cg26953232	chr6	32942494	0.392561	4.3751e-17	1.60335e-13	0.314931	3.23346e-17	1.86085e-13	1.93	BRD2;BRD2
cg01268763	chr14	53618419	0.31848	3.29451e-18	1.56072e-14	0.359265	3.35858e-17	1.91865e-13	2.24	DDHD1;DDHD1;DDHD1
cg09298159	chr6	153302566	0.37684	7.15361e-18	3.14e-14	0.281486	3.44145e-17	1.95163e-13	1.7	FBXO5;FBXO5
cg00007076	chr8	67342600	0.568059	1.59878e-15	4.01983e-12	0.204382	3.50053e-17	1.97075e-13	1.36	RRS1;RRS1
cg01005506	chr10	64565768	0.30626	3.13735e-20	2.47203e-16	0.261186	3.63464e-17	2.03153e-13	1.61	ADO;ADO
cg21869609	chr19	2291613	0.64841	3.79267e-11	3.38691e-08	0.320754	3.68997e-17	2.04773e-13	3.49	LINGO3
cg01294327	chr19	2291373	0.59833	4.66672e-12	5.10658e-09	0.334738	3.79187e-17	2.08097e-13	2.9	LINGO3
cg17478749	chr6	31589365	0.267323	2.5034e-20	2.02598e-16	0.215216	3.80345e-17	2.08097e-13	1.4	SNORA38;BAT2
cg11339849	chr3	57743171	0.511074	3.11468e-14	5.69379e-11	0.342572	4.32746e-17	2.35112e-13	2.35	SLMAP
cg03443331	chr2	97302668	0.620713	4.17717e-16	1.18012e-12	0.156353	4.745e-17	2.525e-13	1.06	KIAA1310;KIAA1310
cg18998365	chr5	142781532	0.606139	2.69393e-14	4.98327e-11	0.217968	4.7449e-17	2.525e-13	1.54	NR3C1;NR3C1;NR3C1;NR3C1;NR3C1;NR3C1;NR3C1
cg22797892	chr12	74933819	0.630862	1.71092e-13	2.60127e-10	0.214227	4.69864e-17	2.525e-13	1.62	ATXN7L3B;ATXN7L3B
cg05789925	chr3	186503451	0.517905	2.38677e-15	5.74097e-12	0.250513	4.79231e-17	2.53283e-13	1.63	EIF4A2;MIR1248;SNORA81
cg06937549	chr5	179046350	0.258973	7.08644e-19	4.04824e-15	0.208612	5.0773e-17	2.66532e-13	1.39	HNRNPH1
cg25080206	chr18	11852567	0.189643	3.12869e-21	3.15681e-17	0.187242	5.18737e-17	2.70482e-13	1.43	CHMP1B;GNAL;CHMP1B;GNAL;GNAL
cg02221866	chr6	26044338	0.0567493	1.42885e-13	2.19388e-10	0.16864	5.40222e-17	2.79807e-13	2.37	HIST1H2BB;HIST1H3C
cg16236893	chr11	60610877	0.43367	5.01645e-17	1.78779e-13	0.206759	6.02787e-17	3.10145e-13	1.22	CCDC86
cg08436828	chr11	65379891	0.675486	1.40779e-14	2.80447e-11	0.159208	6.20589e-17	3.17203e-13	1.25	MAP3K11
cg14024579	chr9	139332845	0.596711	6.24062e-16	1.68936e-12	0.16438	6.69892e-17	3.38239e-13	1.09	INPP5E
cg22622440	chr17	18088359	0.195727	5.57913e-18	2.52009e-14	0.269819	6.7045e-17	3.38239e-13	1.93	ALKBH5
cg03515869	chr1	35656702	0.0669601	1.40379e-24	2.8701e-20	0.117726	6.86586e-17	3.44144e-13	1.82	SFPQ
cg08662265	chr12	54679251	0.366843	7.96288e-18	3.47558e-14	0.262636	7.06351e-17	3.51782e-13	1.57
cg12436851	chr16	87525542	0.642036	1.15319e-11	1.14864e-08	0.266838	7.27209e-17	3.59863e-13	2.43	ZCCHC14
cg19900050	chr13	115001386	0.533175	9.34566e-16	2.45299e-12	0.194803	7.60295e-17	3.73855e-13	1.21	CDC16;CDC16
cg24960291	chr3	185538892	0.575404	2.13369e-15	5.22938e-12	0.192223	8.39058e-17	4.09989e-13	1.26	IGF2BP2;IGF2BP2
cg12140144	chr1	2984275	0.0746369	8.76336e-19	4.82869e-15	0.288691	8.74679e-17	4.22086e-13	3.35	FLJ42875;PRDM16;FLJ42875;PRDM16
cg06990272	chr17	61628920	0.0759639	3.20028e-23	4.97274e-19	0.156876	8.82835e-17	4.23391e-13	2.05	DCAF7;DCAF7
cg01695279	chr15	83733816	0.543076	3.15081e-14	5.73286e-11	0.259065	9.80364e-17	4.66271e-13	1.73	BTBD1;BTBD1
cg19203115	chr18	29263741	0.334499	9.99159e-18	4.26521e-14	0.277651	9.8425e-17	4.66271e-13	1.7	B4GALT6
cg01287555	chr13	41704639	0.539836	7.31488e-15	1.55701e-11	0.230731	1.01151e-16	4.76282e-13	1.49	KBTBD6
cg14080585	chr20	60639721	0.643386	2.66738e-15	6.26086e-12	0.169887	1.12538e-16	5.26707e-13	1.29	TAF4
cg11819305	chr1	117910798	0.104363	3.87751e-17	1.44833e-13	0.178853	1.17654e-16	5.47353e-13	1.84	MAN1A2;MAN1A2
cg26149875	chr6	26225282	0.718016	2.07713e-08	9.55923e-06	0.250734	1.31445e-16	6.07871e-13	3.05	HIST1H3E
cg08677140	chr6	30582241	0.205204	6.96152e-18	3.07305e-14	0.201997	1.38967e-16	6.38857e-13	1.5	PPP1R10
cg07117760	chr4	144436296	0.589585	1.86301e-15	4.62433e-12	0.152649	1.44536e-16	6.53222e-13	1.01	SMARCA5-AS1;SMARCA5
cg21249371	chr12	122019117	0.440648	1.66293e-15	4.16763e-12	0.350267	1.44615e-16	6.53222e-13	2.23	KDM2B;KDM2B
cg22025478	chr16	87525515	0.518407	3.02648e-11	2.75979e-08	0.423504	1.44123e-16	6.53222e-13	3.51	ZCCHC14
cg15387132	chr6	26044204	0.0560645	2.67859e-16	7.94295e-13	0.147036	1.54156e-16	6.92296e-13	2.21	HIST1H2BB;HIST1H3C
cg03700024	chr2	74666700	0.547798	2.24254e-16	6.80577e-13	0.152772	1.60271e-16	7.15622e-13	0.94	RTKN;RTKN;RTKN
cg03068497	chr7	30635838	0.623515	8.73482e-13	1.12729e-09	0.255429	1.82046e-16	8.03612e-13	2.01	GARS
cg10828401	chr19	799190	0.224495	5.93701e-19	3.48638e-15	0.175038	1.81396e-16	8.03612e-13	1.24	PTBP1;PTBP1;PTBP1;PTBP1
cg01837574	chr17	7836610	0.513006	1.77916e-14	3.48179e-11	0.279899	1.87671e-16	8.23762e-13	1.83	TRAPPC1;CNTROB;CNTROB;TRAPPC1;TRAPPC1;TRAPPC1
cg05557932	chr16	3929351	0.392824	1.02636e-16	3.35044e-13	0.224526	1.90459e-16	8.31303e-13	1.33	CREBBP;CREBBP
cg17932407	chr12	32261086	0.602778	6.71095e-13	8.86715e-10	0.274193	2.04519e-16	8.87684e-13	2.11	BICD1;BICD1
cg07097417	chr1	212002770	0.654384	2.16113e-11	2.03518e-08	0.269763	2.07961e-16	8.9265e-13	2.42	LPGAT1
cg12420283	chr1	173990399	0.340706	8.52545e-18	3.70034e-14	0.240107	2.07031e-16	8.9265e-13	1.45
cg12048425	chr2	230785050	0.0963028	2.35576e-28	7.95757e-24	0.260935	2.20249e-16	9.40201e-13	2.69	TRIP12
cg22128197	chr1	154529357	0.394674	7.05471e-17	2.44686e-13	0.191479	2.45711e-16	1.04316e-12	1.13	UBE2Q1
cg06670599	chr6	31631801	0.670485	8.97524e-12	9.12704e-09	0.207237	2.55431e-16	1.07853e-12	1.71	BAT4
cg27370993	chr2	120518627	0.0604189	6.43832e-24	1.16327e-19	0.1058	2.98886e-16	1.2552e-12	1.79	PTPN4
cg18274559	chr6	31762685	0.0437794	2.42111e-17	9.54829e-14	0.100318	3.01223e-16	1.25821e-12	2.03	VARS
cg13541527	chr6	31804078	0.47616	1.63078e-14	3.19946e-11	0.345586	3.0841e-16	1.28134e-12	2.3	C6orf48;C6orf48;SNORD52
cg25740200	chr5	151152876	0.112817	1.3134e-20	1.10914e-16	0.114708	3.14015e-16	1.29769e-12	1.28	G3BP1;G3BP1
cg11700584	chr14	50088544	0.362613	3.27815e-17	1.24237e-13	0.252844	3.1675e-16	1.30207e-12	1.52	RPL36AL;MGAT2
cg20237752	chr5	124080227	0.507337	2.85708e-14	5.23522e-11	0.2988	3.19318e-16	1.30571e-12	2	ZNF608
cg24124954	chr6	31508106	0.417209	5.92637e-16	1.6099e-12	0.263467	3.39597e-16	1.37417e-12	1.58	BAT1;BAT1
cg22672242	chr5	43068049	0.353961	1.33358e-17	5.48195e-14	0.171141	3.7053e-16	1.49157e-12	1.03	LOC100132356;LOC648987;LOC100506639
cg05512310	chr11	16761290	0.659474	1.0271e-13	1.64193e-10	0.161069	4.19297e-16	1.67918e-12	1.2	C11orf58;C11orf58
cg21411710	chr6	26215961	0.0765793	7.74001e-19	4.32618e-15	0.173648	4.24653e-16	1.69191e-12	2.18	HIST1H2AE
cg04993448	chr3	38181209	0.429889	1.08374e-16	3.52293e-13	0.197484	4.49195e-16	1.78056e-12	1.16	MYD88;MYD88;MYD88;MYD88;MYD88
cg16416715	chr6	32942358	0.201165	3.50898e-22	4.32731e-18	0.355667	4.74105e-16	1.86976e-12	2.48	BRD2;BRD2
cg15090440	chr1	3099233	0.734945	4.41436e-13	6.08648e-10	0.164544	4.89371e-16	1.91057e-12	1.64	PRDM16;PRDM16
cg11200656	chr17	75956447	0.609527	2.50222e-15	6.00008e-12	0.144174	4.97734e-16	1.9335e-12	0.95
cg06901890	chr9	132803508	0.177406	5.85225e-20	4.24929e-16	0.179873	5.08647e-16	1.96606e-12	1.45	FNBP1
cg11773468	chr19	49216319	0.621253	2.73305e-12	3.18346e-09	0.243957	6.22967e-16	2.38422e-12	1.9	MAMSTR;MAMSTR
cg24388946	chr9	125694957	0.489211	1.30031e-14	2.61044e-11	0.250988	6.20213e-16	2.38422e-12	1.57	ZBTB26;ZBTB26;ZBTB26
cg13911707	chr1	247496404	0.674868	4.28854e-12	4.73276e-09	0.198434	7.01374e-16	2.67114e-12	1.67	ZNF496
cg18405140	chr19	1207644	0.0960624	3.42138e-20	2.63183e-16	0.180794	7.61169e-16	2.88473e-12	1.99	STK11
cg26893795	chr7	44837489	0.0752041	3.02456e-18	1.45052e-14	0.107428	7.79165e-16	2.93859e-12	1.55	PPIA;PPIA
cg07217350	chr5	162934022	0.145777	1.62958e-21	1.73432e-17	0.276624	8.28801e-16	3.09989e-12	2.29	MAT2B;MAT2B
cg16387254	chr1	231472287	0.6464	9.92714e-12	1.00034e-08	0.246019	8.29912e-16	3.09989e-12	2.12	C1orf124;C1orf124;EXOC8
cg12834356	chr11	75111700	0.255504	3.55699e-19	2.19326e-15	0.383926	8.3938e-16	3.12025e-12	2.47	RPS3;RPS3;RPS3;RPS3
cg05654364	chr5	148929172	0.20607	3.50398e-19	2.17786e-15	0.35874	9.18526e-16	3.39821e-12	2.46	CSNK1A1;CSNK1A1
cg25520710	chr20	45981300	0.660417	5.6233e-12	6.05945e-09	0.214965	9.8194e-16	3.6156e-12	1.76	ZMYND8;ZMYND8;ZMYND8;ZMYND8;ZMYND8;ZMYND8;ZMYND8;ZMYND8;ZMYND8;ZMYND8;ZMYND8;ZMYND8;ZMYND8;ZMYND8;ZMYND8;ZMYND8;ZMYND8;ZMYND8
cg19341652	chr6	116600143	0.611028	1.15572e-10	9.04238e-08	0.300561	1.01763e-15	3.72934e-12	2.49	DSE;TSPYL1
cg03066986	chr6	42752685	0.15641	3.12755e-20	2.47203e-16	0.247047	1.28833e-15	4.6992e-12	2
cg21179831	chr6	31508137	0.231689	5.21691e-19	3.09399e-15	0.233257	1.32823e-15	4.82212e-12	1.6	BAT1;BAT1
cg14214321	chr12	120935059	0.063671	1.05135e-21	1.18379e-17	0.11952	1.41843e-15	5.12562e-12	1.88	DYNLL1;DYNLL1;DYNLL1
cg04740205	chr11	82871065	0.509815	6.55251e-14	1.07856e-10	0.297815	1.50011e-15	5.39568e-12	1.98	PCF11
cg01654446	chr6	33280476	0.0304422	8.77261e-17	2.96332e-13	0.115114	1.51177e-15	5.41258e-12	2.78	TAPBP;TAPBP;TAPBP
cg24147428	chr11	65409760	0.562858	8.39095e-12	8.60041e-09	0.314493	1.61965e-15	5.77219e-12	2.4	SIPA1;SIPA1
cg26596719	chr7	142986429	0.308735	2.95126e-16	8.61413e-13	0.293635	1.67251e-15	5.9064e-12	1.81	CASP2;CASP2
cg27038428	chr8	125485867	0.514229	5.03148e-14	8.64838e-11	0.2422	1.67108e-15	5.9064e-12	1.54	RNF139
cg07403910	chr6	88409346	0.104	1.03532e-19	7.24652e-16	0.109405	1.69587e-15	5.96179e-12	1.3	AKIRIN2
cg11647493	chr6	4134485	0.610354	4.59517e-14	7.9845e-11	0.166709	1.81119e-15	6.33851e-12	1.14	PECI;PECI;PECI;PECI
cg15612131	chr11	60610626	0.065982	3.29751e-25	8.53968e-21	0.130191	1.8514e-15	6.45021e-12	1.99	CCDC86
cg22837791	chr14	62164753	0.15818	9.6267e-22	1.09988e-17	0.287324	1.96755e-15	6.82426e-12	2.25	HIF1A;HIF1A;HIF1A
cg17025683	chr1	173836220	0.168222	4.75224e-21	4.55817e-17	0.23914	1.99831e-15	6.90014e-12	1.88	SNORD78;ZBTB37;SNORD75;ZBTB37;SNORD76;GAS5;SNORD77;SNORD44
cg06136199	chr11	9597577	0.46687	2.3342e-14	4.43397e-11	0.291819	2.0166e-15	6.93247e-12	1.83	WEE1;WEE1
cg09639236	chr16	71931000	0.426007	3.78071e-15	8.69029e-12	0.233352	2.05096e-15	7.01954e-12	1.41	IST1;IST1;IST1;IST1;IST1;IST1
cg16988810	chr6	31762650	0.289457	1.07283e-17	4.4812e-14	0.213071	2.06194e-15	7.02617e-12	1.34	VARS
cg00300298	chr20	30308956	0.309319	7.24124e-17	2.50039e-13	0.247614	2.09605e-15	7.1112e-12	1.53	BCL2L1;BCL2L1
cg12670305	chr6	31762630	0.122727	9.87579e-17	3.23744e-13	0.129933	2.44151e-15	8.17613e-12	1.41	VARS
cg03620975	chr3	32611110	0.33211	2.20286e-17	8.77665e-14	0.258055	2.46202e-15	8.20941e-12	1.57	DYNC1LI1
cg12060786	chr6	31803718	0.154148	6.23527e-19	3.61516e-15	0.336819	2.62239e-15	8.70679e-12	2.65	C6orf48;C6orf48;SNORD52
cg04852443	chr1	2990064	0.135038	8.77821e-13	1.13101e-09	0.207942	2.68622e-15	8.85831e-12	1.78	PRDM16;PRDM16
cg17452615	chr12	122019080	0.252551	1.47838e-18	7.49926e-15	0.299523	2.77075e-15	9.08294e-12	1.94	KDM2B;KDM2B
cg04431133	chr14	50088598	0.591423	3.4486e-13	4.90713e-10	0.204656	2.84834e-15	9.29806e-12	1.4	RPL36AL;MGAT2
cg22995106	chr16	70558876	0.116092	1.61291e-19	1.08965e-15	0.141319	2.8849e-15	9.378e-12	1.47	SF3B3;COG4
cg04420723	chr6	27439931	0.308085	1.83616e-16	5.63854e-13	0.241371	3.02247e-15	9.78427e-12	1.49	ZNF184
cg04232793	chr14	55495000	0.132022	1.15816e-19	8.03393e-16	0.177175	3.0807e-15	9.9314e-12	1.67	WDHD1;WDHD1;SOCS4;SOCS4
cg07141002	chr22	38201690	0.457744	1.4221e-14	2.82572e-11	0.289001	3.34028e-15	1.07237e-11	1.89	H1F0
cg00734567	chr1	86172782	0.315509	8.77959e-16	2.31222e-12	0.272335	3.47834e-15	1.1121e-11	1.68	ZNHIT6;ZNHIT6
cg10589813	chr20	48809978	0.569501	1.49305e-15	3.7908e-12	0.101621	3.59261e-15	1.14392e-11	0.62
cg02064724	chr14	74179953	0.116029	6.37425e-21	5.82623e-17	0.157784	3.72126e-15	1.18005e-11	1.62	PNMA1
cg18276263	chr2	38828675	0.106858	8.83636e-19	4.83462e-15	0.104848	3.97602e-15	1.25571e-11	1.26	HNRNPLL;HNRNPLL
cg10234506	chr1	235291124	0.226099	1.79465e-18	8.88089e-15	0.235733	4.05754e-15	1.27627e-11	1.62	SNORA14B;TOMM20
cg26797219	chr7	150415143	0.35846	1.50165e-15	3.80022e-12	0.269625	4.16682e-15	1.30012e-11	1.64	GIMAP1;GIMAP1-GIMAP5;GIMAP1-GIMAP5
cg26799474	chr2	202098951	0.267466	2.07579e-16	6.32441e-13	0.398988	4.154e-15	1.30012e-11	2.56	CASP8;CASP8;CASP8;CASP8
cg06857094	chr6	31762442	0.477387	5.43248e-14	9.19728e-11	0.285811	4.49205e-15	1.39043e-11	1.8	VARS
cg21613307	chr11	62621976	0.283718	9.48991e-17	3.13741e-13	0.234722	4.4873e-15	1.39043e-11	1.48	SNORD22;SNORD31;SNORD30;SNORD29;SNHG1;SNHG1
cg12364755	chr17	2498642	0.625554	1.15538e-14	2.35601e-11	0.117829	4.7401e-15	1.46138e-11	0.79	PAFAH1B1
cg17531288	chr2	11482819	0.569189	8.933e-15	1.86566e-11	0.141625	4.89237e-15	1.50237e-11	0.89	ROCK2
cg25540816	chr5	148928885	0.301353	1.03546e-17	4.37211e-14	0.353031	4.91914e-15	1.50464e-11	2.19	CSNK1A1;CSNK1A1
cg01209023	chr11	61733046	0.366856	5.60289e-15	1.24372e-11	0.24248	4.94312e-15	1.50605e-11	1.46	FTH1
cg00496272	chr16	67877232	0.169884	1.48649e-18	7.49926e-15	0.186467	4.9751e-15	1.50987e-11	1.52	CENPT;THAP11
cg13866230	chr7	73096739	0.810712	2.30049e-10	1.69734e-07	0.118975	5.02476e-15	1.51901e-11	1.52	DNAJC30;DNAJC30;WBSCR22;WBSCR22;WBSCR22;WBSCR22
cg00988037	chr1	54869007	0.533585	7.39906e-15	1.57063e-11	0.157933	5.06479e-15	1.52517e-11	0.96	SSBP3;SSBP3;SSBP3
cg24275356	chr6	32942541	0.240519	2.52512e-19	1.62134e-15	0.316315	5.20309e-15	1.56077e-11	2.09	BRD2;BRD2
cg11166877	chr13	28711268	0.123965	5.61448e-23	7.65266e-19	0.239234	5.2848e-15	1.57918e-11	2.2	PAN3-AS1;PAN3
cg12627844	chr2	64245000	0.53988	2.63526e-14	4.88639e-11	0.172751	5.40034e-15	1.60753e-11	1.07	VPS54;VPS54
cg15572656	chr6	30293258	0.50028	1.07486e-14	2.20338e-11	0.176214	5.45478e-15	1.61753e-11	1.07	TRIM39;HCG18;HCG18
cg24127061	chr11	65839402	0.572769	1.07128e-14	2.20186e-11	0.185224	5.80324e-15	1.71432e-11	1.21	PACS1
cg16875104	chr7	30635889	0.482585	3.6853e-13	5.18695e-10	0.318465	6.32618e-15	1.86172e-11	2.05	GARS
cg15233611	chr12	122244660	0.441901	4.82783e-14	8.35379e-11	0.309642	6.53297e-15	1.90812e-11	1.92	SETD1B
cg07733851	chr5	142781498	0.3827	1.99621e-15	4.93917e-12	0.2399	7.06872e-15	2.05687e-11	1.42	NR3C1;NR3C1;NR3C1;NR3C1;NR3C1;NR3C1;NR3C1
cg24332685	chr6	31508126	0.210053	3.05253e-19	1.92811e-15	0.323538	7.27678e-15	2.10951e-11	2.24	BAT1;BAT1
cg05628702	chr20	35491052	0.622531	3.27006e-13	4.691e-10	0.16338	7.31568e-15	2.1129e-11	1.14	C20orf117
cg08935122	chr8	26150452	0.0884926	7.29974e-19	4.13965e-15	0.12549	7.51855e-15	2.16345e-11	1.6	PPP2R2A;PPP2R2A
cg16419533	chr1	212003051	0.441964	4.18913e-15	9.48871e-12	0.197082	8.22743e-15	2.3587e-11	1.16	LPGAT1
cg05174975	chr17	37008030	0.459914	5.66453e-15	1.25026e-11	0.161081	8.44504e-15	2.40503e-11	0.95	RPL23
cg06191495	chr2	234264163	0.353411	2.96036e-16	8.61413e-13	0.202677	8.45094e-15	2.40503e-11	1.21	DGKD
cg05803032	chr4	69213627	0.495395	3.905e-13	5.44682e-10	0.305236	8.57199e-15	2.43057e-11	1.98	YTHDC1;YTHDC1
cg05690394	chr14	73958888	0.788162	5.59453e-10	3.7763e-07	0.130082	8.76577e-15	2.47648e-11	1.52	HEATR4;C14orf169
cg11004284	chr3	15470105	0.279395	3.19821e-16	9.2028e-13	0.192346	9.20887e-15	2.59152e-11	1.24	METTL6;EAF1
cg22851200	chr7	100465833	0.72121	6.81907e-13	8.98617e-10	0.132043	9.23967e-15	2.59152e-11	1.14	TRIP6
cg00691240	chr1	52498502	0.202273	3.72307e-23	5.67164e-19	0.477708	9.424e-15	2.63371e-11	3.34	TXNDC12;KTI12
cg15020580	chr14	36788828	0.637019	3.90191e-11	3.46851e-08	0.227823	9.6203e-15	2.67893e-11	1.76	MBIP;MBIP;MBIP
cg00811020	chr14	57858335	0.207897	2.81828e-19	1.79474e-15	0.204485	9.99465e-15	2.77324e-11	1.48	NAA30
cg00579960	chr21	33102593	0.535529	4.30582e-13	5.96308e-10	0.226088	1.01184e-14	2.79759e-11	1.45	SFRS15;SFRS15;SFRS15
cg05194618	chr14	45432309	0.198608	1.41097e-20	1.16618e-16	0.510633	1.0233e-14	2.81924e-11	3.62	KLHL28;FAM179B
cg12439789	chr10	28820707	0.355988	7.61458e-16	2.03297e-12	0.220935	1.07285e-14	2.9453e-11	1.33	WAC;WAC-AS1
cg26058502	chr1	150946023	0.46249	9.69291e-15	2.00283e-11	0.159763	1.08371e-14	2.96464e-11	0.94	LASS2;LASS2
cg06740650	chr14	102552017	0.65506	2.13045e-13	3.1892e-10	0.124073	1.0921e-14	2.97711e-11	0.91	HSP90AA1;HSP90AA1
cg09043250	chr6	27831707	0.528023	5.22276e-14	8.93762e-11	0.193578	1.12472e-14	3.05531e-11	1.21	HIST1H2AL
cg17591725	chr14	62164584	0.336426	1.98718e-16	6.07828e-13	0.324987	1.17351e-14	3.15678e-11	1.99	HIF1A;HIF1A;HIF1A
cg27000944	chr17	74721842	0.235495	3.16497e-17	1.2113e-13	0.186684	1.17426e-14	3.15678e-11	1.36	C17orf95;JMJD6;JMJD6
cg03849927	chr1	67396905	0.123146	1.83222e-17	7.45283e-14	0.111297	1.2074e-14	3.23468e-11	1.18	MIER1;MIER1;MIER1;MIER1;MIER1;MIER1;MIER1;MIER1;MIER1;MIER1;MIER1
cg27615603	chr16	31213045	0.512695	2.61472e-14	4.87154e-11	0.177456	1.21927e-14	3.25525e-11	1.09	PYCARD;PYCARD
cg26503877	chr11	128391429	0.100102	4.44273e-19	2.65512e-15	0.179444	1.22611e-14	3.2623e-11	1.79	ETS1;ETS1;ETS1
cg18137450	chr1	224620806	0.589937	3.27822e-14	5.93687e-11	0.13898	1.25317e-14	3.31162e-11	0.9	WDR26;WDR26
cg25615944	chr17	37008959	0.28001	9.73185e-17	3.20377e-13	0.297855	1.24996e-14	3.31162e-11	1.88	RPL23
cg01103827	chr21	40554221	0.414933	2.49514e-14	4.68244e-11	0.261506	1.26148e-14	3.32229e-11	1.57	PSMG1;PSMG1
cg25538421	chr7	104651842	0.237372	1.34263e-15	3.45405e-12	0.234896	1.28823e-14	3.38127e-11	1.57	KMT2E-AS1
cg23404877	chr2	85553759	0.168805	9.80764e-25	2.11728e-20	0.460547	1.34388e-14	3.51545e-11	3.4	TGOLN2
cg02205391	chr6	31762409	0.276731	1.10427e-16	3.5747e-13	0.168454	1.38648e-14	3.60262e-11	1.09	VARS
cg02932780	chr6	31762353	0.634723	1.33181e-13	2.06529e-10	0.126135	1.38509e-14	3.60262e-11	0.86	VARS
cg00673006	chr2	97483133	0.317969	1.4283e-16	4.47451e-13	0.169556	1.4062e-14	3.6417e-11	1.05	CNNM3;CNNM3
cg10106903	chr14	62164033	0.221674	3.11292e-18	1.48374e-14	0.332876	1.54392e-14	3.98506e-11	2.24	HIF1A-AS1;HIF1A;HIF1A;HIF1A
cg12722652	chr15	56534125	0.447308	2.40341e-14	4.54322e-11	0.22494	1.55054e-14	3.9889e-11	1.34	RFX7
cg13196143	chr9	35748228	0.666545	3.41386e-13	4.86661e-10	0.131922	1.62747e-14	4.17298e-11	0.96	GBA2;RGP1
cg11241677	chr11	73470620	0.291015	4.20592e-16	1.18394e-12	0.236597	1.6534e-14	4.21167e-11	1.48	RAB6A;RAB6A;RAB6A;RAB6A
cg25714573	chr8	57905184	0.461703	2.00959e-14	3.91302e-11	0.176439	1.65289e-14	4.21167e-11	1.04	IMPAD1
cg24142464	chr1	40040489	0.188344	3.00182e-18	1.44856e-14	0.151949	1.68843e-14	4.28685e-11	1.2	PABPC4;PABPC4;PABPC4
cg13257412	chr2	211340637	0.437354	2.60493e-14	4.86575e-11	0.226379	1.72218e-14	4.3583e-11	1.34	LANCL1;LANCL1;LANCL1
cg12800803	chr20	60717299	0.106145	9.14946e-17	3.06397e-13	0.104352	1.76429e-14	4.45038e-11	1.21	PSMA7
cg05355172	chr16	31213040	0.534142	2.66116e-15	6.26086e-12	0.109717	1.78332e-14	4.48383e-11	0.65	PYCARD;PYCARD;PYCARD-AS1
cg07793808	chr12	122019006	0.238462	1.14013e-18	6.06708e-15	0.297409	1.79418e-14	4.49657e-11	1.99	KDM2B;KDM2B
cg27165794	chr14	74179674	0.124249	4.28217e-24	7.92122e-20	0.284132	1.90261e-14	4.753e-11	2.53	PNMA1
cg17183362	chr6	31804159	0.122195	2.2566e-17	8.94491e-14	0.151608	1.92834e-14	4.80183e-11	1.54	C6orf48;C6orf48;SNORD52
cg08198377	chr14	51707975	0.335359	1.27085e-15	3.28025e-12	0.183187	1.95436e-14	4.83561e-11	1.11	TMX1
cg16592434	chr11	64510112	0.0590834	3.15e-20	2.47203e-16	0.103619	1.95365e-14	4.83561e-11	1.78	RASGRP2;RASGRP2;RASGRP2
cg02583484	chr12	54677008	0.331134	3.12045e-16	9.01245e-13	0.226679	2.07879e-14	5.12717e-11	1.37	HNRNPA1;HNRPA1L-2;HNRNPA1
cg16568360	chr16	29987261	0.492142	6.62685e-15	1.42619e-11	0.129446	2.16773e-14	5.32961e-11	0.76	TAOK2;TAOK2
cg01885559	chr2	8976797	0.203353	2.29117e-18	1.11254e-14	0.210287	2.36983e-14	5.80811e-11	1.54	KIDINS220
cg20967006	chr1	52343400	0.273244	3.32692e-16	9.53784e-13	0.196636	2.43602e-14	5.95157e-11	1.27	NRD1;NRD1
cg15616915	chr2	219266163	0.531163	9.84313e-14	1.5833e-10	0.170967	2.57918e-14	6.28158e-11	1.05	CTDSP1;MIR26B;CTDSP1
cg05067912	chr12	7124908	0.245386	2.35381e-14	4.46031e-11	0.184416	2.64655e-14	6.42552e-11	1.28	LPCAT3
cg20426710	chr22	50248907	0.441073	1.48681e-13	2.27388e-10	0.271963	3.10983e-14	7.52677e-11	1.64	ZBED4
cg24252966	chr3	184033945	0.677809	1.20497e-12	1.50982e-09	0.179566	3.17298e-14	7.65578e-11	1.57	EIF4G1;EIF4G1;EIF4G1;EIF4G1;EIF4G1;EIF4G1;EIF4G1
cg02512524	chr12	74932794	0.0938143	3.18638e-20	2.47557e-16	0.158779	3.21529e-14	7.73385e-11	1.86	ATXN7L3B;ATXN7L3B
cg07882648	chr20	62153067	0.661224	4.32664e-12	4.76128e-09	0.154006	3.26317e-14	7.82478e-11	1.15	PPDPF
cg01672322	chr11	65659772	0.576911	5.44553e-14	9.19728e-11	0.113502	3.33786e-14	7.95477e-11	0.71	FOSL1
cg16963852	chr3	150479084	0.298543	4.81549e-16	1.33617e-12	0.317713	3.33233e-14	7.95477e-11	1.98	SIAH2
cg09439599	chr16	30380794	0.0921535	1.35798e-18	6.98704e-15	0.115991	3.36589e-14	7.99705e-11	1.44	TBC1D10B
cg24780570	chr12	133067700	0.373726	4.02916e-15	9.15305e-12	0.178865	3.79201e-14	8.92757e-11	1.06	FBRSL1
cg08841239	chr1	173990508	0.17541	5.04945e-17	1.79134e-13	0.165612	3.8566e-14	9.0522e-11	1.35
cg11073255	chr6	31762455	0.13904	1.06206e-17	4.46022e-14	0.156038	3.91993e-14	9.17314e-11	1.45	VARS
cg19170156	chr17	42579652	0.538335	6.39958e-12	6.7679e-09	0.278394	3.94972e-14	9.21508e-11	1.86	GPATCH8
cg09238801	chr14	74179101	0.17566	8.70054e-17	2.95181e-13	0.189201	4.03111e-14	9.34884e-11	1.51	PNMA1;PNMA1
cg18806997	chr1	45242078	0.140671	2.33863e-19	1.53977e-15	0.191765	4.02588e-14	9.34884e-11	1.73	SNORD46;RPS8;SNORD38A
cg02409169	chr5	36152981	0.560167	4.23364e-12	4.68548e-09	0.226838	4.19498e-14	9.69992e-11	1.5	LMBRD2;SKP2;SKP2;SKP2
cg10281728	chr3	52445722	0.5509	1.49807e-14	2.96153e-11	0.127205	4.22998e-14	9.75182e-11	0.77	PHF7;PHF7
cg08327371	chr16	23849401	0.213329	8.10702e-16	2.14612e-12	0.230848	4.5253e-14	1.04018e-10	1.63	PRKCB;PRKCB
cg19861823	chr5	124080258	0.446883	5.55502e-14	9.36186e-11	0.28515	4.70352e-14	1.07795e-10	1.84	ZNF608
cg27507960	chr6	26225246	0.417378	3.14976e-14	5.73286e-11	0.267251	4.95683e-14	1.13267e-10	1.61	HIST1H3E
cg14735861	chr17	7517339	0.293066	1.11927e-15	2.92791e-12	0.129111	5.14304e-14	1.17177e-10	0.83	SHBG;FXR2
cg11857514	chr12	122151762	0.726306	7.1785e-12	7.47845e-09	0.127434	5.30882e-14	1.20601e-10	1.08	TMEM120B
cg02342258	chr2	128283053	0.124468	1.25595e-17	5.19031e-14	0.162051	5.87744e-14	1.32742e-10	1.58	IWS1
cg18642234	chr3	49394622	0.536451	2.7039e-14	4.98983e-11	0.122728	5.92248e-14	1.33371e-10	0.73	GPX1;GPX1;GPX1
cg12795893	chr12	57038757	0.518924	5.30266e-14	9.0544e-11	0.126516	6.2708e-14	1.40807e-10	0.76	ATP5B;SNORD59B
cg03876340	chr3	155570582	0.703432	3.01509e-10	2.16638e-07	0.169836	6.43021e-14	1.4397e-10	1.45	SLC33A1
cg17009869	chr5	148929010	0.120862	2.38101e-22	2.98365e-18	0.226406	6.68645e-14	1.49277e-10	2.14	CSNK1A1;CSNK1A1
cg01808879	chr12	98911336	0.212395	1.20491e-15	3.14134e-12	0.223713	6.71291e-14	1.49439e-10	1.58	LOC100128191;TMPO;TMPO;TMPO
cg08469147	chr17	42579429	0.641611	2.26869e-11	2.12617e-08	0.210592	6.79232e-14	1.50774e-10	1.6	GPATCH8;GPATCH8;GPATCH8;GPATCH8;GPATCH8
cg16979252	chr12	110721072	0.598049	2.39462e-13	3.53023e-10	0.12818	7.06011e-14	1.56272e-10	0.85	ATP2A2;ATP2A2
cg24276069	chr1	45243927	0.55107	6.21882e-15	1.34959e-11	0.101583	7.51044e-14	1.65768e-10	0.61	RPS8;SNORD38B
cg16475038	chr1	156719795	0.428875	5.43731e-14	9.19728e-11	0.195694	7.66299e-14	1.68656e-10	1.15	HDGF;HDGF;HDGF
cg16633058	chr5	124080298	0.371712	3.85221e-14	6.896e-11	0.296521	8.24014e-14	1.80846e-10	1.83	ZNF608
cg10861637	chr17	57698539	0.442753	4.45607e-14	7.81494e-11	0.145758	8.30298e-14	1.81712e-10	0.86	CLTC;CLTC
cg11927233	chr5	170816542	0.296047	2.73635e-16	8.0834e-13	0.322284	8.5987e-14	1.87655e-10	2.01	NPM1;NPM1;NPM1
cg08279625	chr9	117351257	0.060045	3.25394e-17	1.23924e-13	0.11348	9.13902e-14	1.98888e-10	1.86	ATP6V1G1
cg13399234	chr11	64509892	0.161552	6.37559e-19	3.66914e-15	0.201503	9.2068e-14	1.99803e-10	1.69	RASGRP2;RASGRP2;RASGRP2
cg23565821	chr6	33385056	0.434544	5.93361e-14	9.91388e-11	0.165256	9.39126e-14	2.03239e-10	0.97	CUTA;CUTA;CUTA;CUTA;CUTA
cg14562296	chr1	35653674	0.532802	7.92195e-15	1.66795e-11	0.102506	9.74323e-14	2.1027e-10	0.61	SFPQ;SFPQ
cg11469540	chr17	21189254	0.109594	9.1142e-19	4.91738e-15	0.148144	1.04785e-13	2.25512e-10	1.64	MAP2K3
cg07954706	chr1	110164547	0.443361	4.40743e-14	7.74712e-11	0.14871	1.08284e-13	2.32399e-10	0.87	AMPD2;AMPD2
cg23588204	chr1	212003001	0.496628	4.80179e-13	6.51067e-10	0.239257	1.09941e-13	2.35304e-10	1.48	LPGAT1
cg01495895	chr3	15470288	0.126924	1.67127e-15	4.17506e-12	0.193857	1.11688e-13	2.38388e-10	1.89	METTL6;METTL6;METTL6;METTL6;EAF1
cg11305121	chr2	121011590	0.466023	5.3425e-14	9.10243e-11	0.157803	1.12101e-13	2.38614e-10	0.93	RALB
cg06294803	chr3	184033282	0.288193	3.86185e-15	8.82458e-12	0.157814	1.14611e-13	2.42627e-10	1.02	EIF4G1;EIF4G1;EIF4G1;EIF4G1;EIF4G1
cg02257550	chr16	56486271	0.34686	1.06416e-14	2.19302e-11	0.205689	1.17482e-13	2.48029e-10	1.24	OGFOD1;NUDT21
cg07774299	chr1	76253445	0.0853166	2.36303e-21	2.41564e-17	0.191486	1.18364e-13	2.49214e-10	2.27	RABGGTB;SNORD45A
cg02681370	chr6	32156482	0.33018	4.22973e-15	9.52641e-12	0.22496	1.22014e-13	2.56205e-10	1.37	PBX2
cg23983173	chr15	42564634	0.347298	6.34733e-15	1.37364e-11	0.169047	1.25363e-13	2.62526e-10	1.02	TMEM87A;TMEM87A
cg01701585	chr16	2263913	0.181664	3.39758e-17	1.28138e-13	0.152584	1.27218e-13	2.65694e-10	1.23	PGP
cg20741185	chr1	26231347	0.109161	3.56497e-18	1.67861e-14	0.178065	1.32661e-13	2.75582e-10	1.87	STMN1;STMN1;STMN1;STMN1
cg05543179	chr1	160230752	0.340956	1.28713e-14	2.59067e-11	0.176878	1.33962e-13	2.77542e-10	1.08	DCAF8;DCAF8;DCAF8;DCAF8;DCAF8
cg17709718	chr20	23332466	0.509578	1.61123e-12	1.97357e-09	0.210134	1.35877e-13	2.8076e-10	1.3	NXT1
cg04976215	chr3	180631951	0.450764	1.85804e-13	2.81393e-10	0.224235	1.38727e-13	2.85872e-10	1.34	FXR1;FXR1;FXR1
cg27315497	chr11	57281561	0.50548	9.76566e-14	1.5741e-10	0.142168	1.39087e-13	2.85872e-10	0.86	SLC43A1
cg22441770	chr1	153929592	0.680127	2.5494e-12	2.99197e-09	0.112747	1.44744e-13	2.96715e-10	0.83	CRTC2
cg01419469	chr17	8092488	0.33164	7.0062e-15	1.4954e-11	0.141945	1.53976e-13	3.14808e-10	0.87	C17orf59
cg16534142	chr12	32261182	0.410614	1.14293e-13	1.79388e-10	0.252785	1.60054e-13	3.26377e-10	1.51	BICD1;BICD1
cg11210343	chr12	95869153	0.39119	6.23768e-14	1.03551e-10	0.240237	1.76796e-13	3.59573e-10	1.42	METAP2
cg21491092	chr14	62164699	0.312886	1.48182e-15	3.77462e-12	0.313192	1.80262e-13	3.64713e-10	1.92	HIF1A;HIF1A;HIF1A
cg17817445	chr11	8705609	0.448874	4.74838e-13	6.44951e-10	0.202674	1.85604e-13	3.74545e-10	1.21	RPL27A;SNORA45B;SNORA45A;RPL27A
cg14715602	chr17	18088549	0.172278	9.23146e-17	3.07816e-13	0.179202	1.86711e-13	3.75804e-10	1.5	ALKBH5
cg20674424	chr3	186503527	0.184206	4.59354e-17	1.66767e-13	0.227328	1.90625e-13	3.8269e-10	1.73	MIR1248;EIF4A2;SNORA81
cg11796996	chr6	33280159	0.682305	9.23314e-10	5.88952e-07	0.228385	1.95038e-13	3.9054e-10	2.14	TAPBP;TAPBP;TAPBP
cg17412302	chr10	93559917	0.519211	3.59717e-13	5.07208e-10	0.1704	2.06307e-13	4.12043e-10	1.04	TNKS2
cg22904815	chr8	135843385	0.44647	2.89376e-13	4.19445e-10	0.202901	2.20041e-13	4.38346e-10	1.2
cg12589538	chr6	33280149	0.623028	1.22235e-10	9.5324e-08	0.221237	2.39667e-13	4.76222e-10	1.68	TAPBP;TAPBP;TAPBP
cg22006825	chr19	41771771	0.322323	9.24579e-15	1.92581e-11	0.125248	2.43338e-13	4.82283e-10	0.78	HNRNPUL1;HNRNPUL1
cg15267384	chr5	88175870	0.486727	1.93319e-12	2.33583e-09	0.240531	2.54141e-13	5.02412e-10	1.48	MEF2C;MEF2C;MEF2C;MEF2C
cg10424530	chr16	30379585	0.196284	2.48727e-16	7.46106e-13	0.21679	2.6983e-13	5.32072e-10	1.62	TBC1D10B
cg21649604	chr22	39714288	0.271023	2.27224e-15	5.51672e-12	0.132227	2.72421e-13	5.35823e-10	0.88	RPL3;RPL3;RNU86
cg13310076	chr3	196296754	0.248356	1.23906e-15	3.20884e-12	0.180734	2.74493e-13	5.37179e-10	1.23	WDR53;FBXO45
cg16449161	chr8	94752109	0.655147	3.98271e-08	1.7219e-05	0.267336	2.77332e-13	5.41369e-10	2.41	RBM12B-AS1;RBM12B
cg13046524	chr20	48728642	0.547412	4.06709e-13	5.65261e-10	0.127591	2.83626e-13	5.52269e-10	0.78	UBE2V1;UBE2V1;UBE2V1;TMEM189-UBE2V1;UBE2V1
cg15130459	chr5	40834228	0.475721	1.20681e-12	1.50982e-09	0.214951	2.8521e-13	5.53964e-10	1.3	SNORD72;RPL37
cg08683263	chr16	30078162	0.447255	9.95519e-14	1.59472e-10	0.136143	2.98635e-13	5.78594e-10	0.8	ALDOA;ALDOA;ALDOA;ALDOA
cg01869186	chr7	100423987	0.361351	1.24797e-14	2.51838e-11	0.131742	3.0198e-13	5.83619e-10	0.79	EPHB4
cg07742396	chr1	27853060	0.50367	1.08228e-13	1.71602e-10	0.106364	3.06316e-13	5.9053e-10	0.63
cg03785755	chr6	26196794	0.597456	3.15401e-10	2.25429e-07	0.229373	3.25075e-13	6.23122e-10	1.69
cg23131026	chr16	87426896	0.232762	2.10692e-15	5.18009e-12	0.219946	3.25628e-13	6.23122e-10	1.52	FBXO31;MAP1LC3B
cg18638857	chr20	45981324	0.489013	9.32784e-13	1.19588e-09	0.208954	3.29012e-13	6.2805e-10	1.27	ZMYND8;ZMYND8;ZMYND8;ZMYND8;ZMYND8;ZMYND8;ZMYND8;ZMYND8;ZMYND8;ZMYND8;ZMYND8;ZMYND8;ZMYND8;ZMYND8;ZMYND8;ZMYND8;ZMYND8;ZMYND8
cg18459223	chr3	52445590	0.572755	1.10041e-12	1.3924e-09	0.140206	3.34756e-13	6.3745e-10	0.89	PHF7;BAP1;PHF7
cg16911115	chr4	57332355	0.58557	4.81673e-11	4.20475e-08	0.213374	3.53108e-13	6.70751e-10	1.46	SRP72;SRP72
cg08048577	chr13	103250866	0.185117	1.94527e-17	7.83069e-14	0.236103	3.62126e-13	6.86204e-10	1.78	TPP2
cg14782678	chr17	7339721	0.535388	6.72371e-12	7.07832e-09	0.204682	3.71812e-13	7.02843e-10	1.29	TMEM102
cg05199755	chr3	186503803	0.373821	6.15069e-14	1.02326e-10	0.178382	3.763e-13	7.096e-10	1.06	EIF4A2;MIR1248;SNORA81;SNORA63
cg05211920	chr16	11034499	0.42984	1.25947e-13	1.96487e-10	0.134831	3.89509e-13	7.32732e-10	0.79	DEXI
cg03717364	chr2	43202481	0.333102	1.90651e-11	1.80856e-08	-0.191199	4.08766e-13	7.65695e-10	-1.61
cg06870040	chr11	65379834	0.652258	7.44439e-12	7.70134e-09	0.126567	4.09003e-13	7.65695e-10	0.89	MAP3K11
cg25136326	chr1	107600679	0.477832	5.98545e-12	6.37891e-09	0.290364	4.15217e-13	7.7546e-10	1.83	PRMT6;PRMT6
cg04463649	chr3	57743197	0.80519	7.71822e-10	5.01376e-07	0.112688	4.44579e-13	8.26324e-10	1.35	SLMAP;SLMAP;SLMAP;SLMAP;SLMAP;SLMAP
cg19179025	chr3	47325421	0.625518	1.327e-12	1.65221e-09	0.130538	4.51307e-13	8.34834e-10	0.88	KIF9;KIF9;KIF9;KLHL18
cg06359132	chr10	99160096	0.693595	1.21547e-09	7.54858e-07	0.188514	4.60561e-13	8.49929e-10	1.64	RRP12;RRP12
cg14646311	chr20	45980981	0.502821	2.27729e-11	2.13166e-08	0.278963	4.70054e-13	8.63347e-10	1.78	ZMYND8;ZMYND8;ZMYND8;ZMYND8;ZMYND8;ZMYND8;ZMYND8;ZMYND8;ZMYND8;ZMYND8;ZMYND8;ZMYND8;ZMYND8;ZMYND8;ZMYND8;ZMYND8;ZMYND8;ZMYND8
cg07692489	chr16	8960972	0.586033	5.20665e-10	3.54217e-07	0.272222	4.78273e-13	8.7637e-10	2.04	CARHSP1;CARHSP1
cg16173308	chr19	12832346	0.350002	6.14329e-14	1.02326e-10	0.223369	4.86985e-13	8.90234e-10	1.35	TNPO2;TNPO2;TNPO2
cg19516279	chr5	151153922	0.0844892	1.23356e-15	3.20529e-12	0.110327	4.88326e-13	8.9059e-10	1.44	G3BP1;G3BP1
cg11367973	chr12	51633848	0.523765	8.30588e-13	1.07371e-09	0.149125	4.92206e-13	8.93471e-10	0.9	DAZAP2;DAZAP2;DAZAP2;DAZAP2;DAZAP2;DAZAP2
cg23774780	chr1	227504892	0.279284	2.6461e-15	6.25685e-12	0.152927	5.1222e-13	9.27635e-10	1	CDC42BPA;CDC42BPA;CDC42BPA;CDC42BPA
cg11459681	chr11	102322110	0.346607	5.04511e-15	1.12958e-11	0.19411	5.18096e-13	9.36093e-10	1.17	TMEM123
cg23887746	chr20	57228464	0.542668	3.20215e-12	3.70212e-09	0.174809	5.24892e-13	9.46173e-10	1.08	STX16;STX16;STX16;STX16
cg07027613	chr12	7260608	0.271199	2.62462e-14	4.87828e-11	0.152916	5.28004e-13	9.49579e-10	1.04	C1RL;LOC283314
cg03157040	chr19	1861890	0.133508	2.53677e-15	6.06422e-12	0.190476	5.50811e-13	9.88307e-10	1.84	KLF16
cg04777971	chr3	72896668	0.159171	1.89736e-17	7.6776e-14	0.232004	5.90941e-13	1.05787e-09	1.88	SHQ1
cg16837338	chr12	122018770	0.0601068	1.44656e-21	1.56092e-17	0.138992	5.94138e-13	1.06115e-09	2.25	KDM2B;KDM2B
cg22321764	chr14	62164219	0.206567	8.0038e-16	2.12956e-12	0.220444	6.3075e-13	1.12395e-09	1.59	HIF1A;HIF1A;HIF1A
cg03945538	chr1	173447427	0.446786	2.0207e-14	3.92481e-11	0.111401	6.3434e-13	1.12776e-09	0.66	PRDX6
cg02608054	chr11	82610918	0.567907	3.8609e-12	4.32599e-09	0.156349	6.39753e-13	1.13479e-09	0.99	PRCP;PRCP
cg12104246	chr6	24718589	0.7491	3.33655e-10	2.37167e-07	0.128613	6.54754e-13	1.15543e-09	1.2	C6orf62
cg21429551	chr7	30635762	0.527528	4.40149e-11	3.88593e-08	0.281671	6.55848e-13	1.15543e-09	1.87	GARS
cg27498980	chr10	6621174	0.12668	2.87387e-17	1.10533e-13	0.352268	6.55426e-13	1.15543e-09	3.06	PRKCQ-AS1;PRKCQ-AS1;PRKCQ;PRKCQ;PRKCQ;PRKCQ
cg07793148	chr1	9712988	0.162338	6.18416e-18	2.74549e-14	0.230005	6.5832e-13	1.15716e-09	1.87	C1orf200;PIK3CD
cg13046742	chr11	75527721	0.0787753	2.09567e-17	8.39263e-14	0.111759	6.62851e-13	1.15987e-09	1.58	UVRAG
cg20299744	chr22	39714752	0.280671	6.85752e-15	1.4677e-11	0.144795	6.61645e-13	1.15987e-09	0.95	RPL3;RPL3
cg03534375	chr3	57743163	0.625191	1.05092e-08	5.20718e-06	0.291388	6.84851e-13	1.19568e-09	2.45	SLMAP
cg10278102	chr11	20410216	0.454937	3.98995e-12	4.44109e-09	0.256019	7.35006e-13	1.28036e-09	1.57	PRMT3;PRMT3;PRMT3
cg06580033	chr17	33289464	0.235648	2.09924e-15	5.1776e-12	0.235515	7.5982e-13	1.32063e-09	1.6	ZNF830;CCT6B
cg04599946	chr16	85936480	0.0668359	3.13385e-15	7.24631e-12	0.102924	7.69951e-13	1.33525e-09	1.56	IRF8
cg09156597	chr1	231472815	0.398166	2.19248e-13	3.25961e-10	0.19118	7.85681e-13	1.35949e-09	1.13	EXOC8;SPRTN;SPRTN;SPRTN
cg19843353	chr5	180651585	0.468084	6.7902e-12	7.12298e-09	0.253563	7.9806e-13	1.37784e-09	1.59	TRIM41;TRIM41
cg24818562	chr6	31627714	0.449758	1.94942e-13	2.93509e-10	0.130102	8.29881e-13	1.42644e-09	0.76	C6orf47
cg17783244	chr22	31738549	0.646729	2.5352e-10	1.85466e-07	0.18672	8.50367e-13	1.45843e-09	1.41	PATZ1;PATZ1;PATZ1;PATZ1
cg13983442	chr1	176174365	0.590596	5.84141e-13	7.7978e-10	0.109639	9.11623e-13	1.5532e-09	0.69	RFWD2;RFWD2
cg22744818	chr22	39917833	0.589343	3.77128e-12	4.25871e-09	0.127235	9.11154e-13	1.5532e-09	0.81	ATF4;ATF4
cg16733993	chr4	77869652	0.597877	1.39897e-11	1.37582e-08	0.177528	9.3104e-13	1.58281e-09	1.23	SEPT11;SEPT11
cg10364115	chr7	2560976	0.160742	9.27909e-17	3.08082e-13	0.242912	9.8218e-13	1.66611e-09	1.97	LFNG;LFNG;LFNG;LFNG
cg02311456	chr4	6710661	0.398362	4.46455e-13	6.12828e-10	0.198443	1.01103e-12	1.71131e-09	1.17	MRFAP1L1
cg27542454	chr12	54677325	0.257288	3.45451e-14	6.24159e-11	0.182522	1.0501e-12	1.77357e-09	1.2	HNRNPA1P10;HNRNPA1;HNRNPA1
cg13917964	chr7	30635712	0.195903	5.73903e-18	2.56252e-14	0.276784	1.07217e-12	1.80693e-09	2.02	GARS
cg13003054	chr22	31741284	0.130939	4.16651e-16	1.18012e-12	0.115159	1.18708e-12	1.99625e-09	1.16	PATZ1;PATZ1;PATZ1;PATZ1
cg25618424	chr1	2989307	0.598028	3.49727e-11	3.17049e-08	0.212556	1.20663e-12	2.02475e-09	1.5	PRDM16;PRDM16
cg13522406	chr6	30581820	0.590086	2.7482e-12	3.19631e-09	0.155799	1.22575e-12	2.05239e-09	1.05	PPP1R10
cg09504313	chr2	47401358	0.254724	2.30125e-14	4.39167e-11	0.246176	1.26049e-12	2.10603e-09	1.62	CALM2;CALM2;CALM2;CALM2
cg14154859	chr1	220702826	0.397482	1.0732e-13	1.7051e-10	0.138702	1.2673e-12	2.11287e-09	0.82	MARK1
cg17736443	chr6	27783054	0.07891	6.61923e-17	2.30611e-13	0.190222	1.27099e-12	2.11447e-09	2.29	HIST1H2AJ;HIST1H2BM
cg05734456	chr6	41516085	0.148857	5.90689e-16	1.6099e-12	0.174818	1.28441e-12	2.13223e-09	1.51	FOXP4;FOXP4;FOXP4
cg17543511	chr10	32634432	0.0982632	2.76682e-17	1.0802e-13	0.124258	1.32272e-12	2.19116e-09	1.5	EPC1;EPC1;EPC1;EPC1;EPC1;EPC1
cg02578470	chr3	127320670	0.410215	1.12891e-13	1.77545e-10	0.174938	1.35177e-12	2.23192e-09	1.03	MCM2
cg05257610	chr2	37457596	0.164151	3.02476e-15	7.01493e-12	0.136804	1.35308e-12	2.23192e-09	1.18	CEBPZ;C2orf56;C2orf56
cg20920983	chr15	77224987	0.188519	5.34839e-16	1.4683e-12	0.210303	1.36506e-12	2.24691e-09	1.6	RCN2
cg18405341	chr22	39918625	0.582253	8.89741e-13	1.14447e-09	0.102459	1.37137e-12	2.25253e-09	0.63	ATF4;ATF4
cg07275218	chr6	32942714	0.616942	6.62854e-11	5.57344e-08	0.158757	1.39788e-12	2.29124e-09	1.08	BRD2;BRD2
cg07478773	chr1	40041131	0.0981796	4.89e-17	1.75886e-13	0.168309	1.42844e-12	2.33639e-09	1.89	PABPC4;PABPC4;PABPC4
cg00398510	chr16	10480463	0.183545	1.59337e-19	1.0859e-15	0.362712	1.48493e-12	2.4186e-09	2.63	ATF7IP2;ATF7IP2;ATF7IP2
cg14157525	chr16	58161042	0.287743	9.032e-14	1.45887e-10	0.23747	1.51656e-12	2.45981e-09	1.51	CFAP20
cg03929442	chr6	13709361	0.178206	2.15101e-14	4.14682e-11	0.111619	1.54481e-12	2.50042e-09	0.95	RANBP9
cg19246761	chr1	1549799	0.176911	5.15913e-15	1.15179e-11	0.130542	1.58199e-12	2.55527e-09	1.13	MIB2;MIB2;MIB2;MIB2;MIB2;MIB2
cg04659729	chr6	31762688	0.199139	1.16534e-14	2.3701e-11	0.143085	1.6135e-12	2.60075e-09	1.1	VARS
cg03176996	chr5	95296096	0.609514	5.72281e-12	6.15814e-09	0.127853	1.64739e-12	2.64989e-09	0.83	ELL2
cg01553433	chr19	17515486	0.310977	4.48301e-14	7.83509e-11	0.267163	1.71611e-12	2.74905e-09	1.66	BST2;MVB12A;BISPR;BISPR
cg12699156	chr17	7517016	0.374241	7.4362e-13	9.69354e-10	0.158833	1.7263e-12	2.75967e-09	0.95	SHBG;FXR2
cg24046474	chr9	130212550	0.242084	1.48231e-14	2.93786e-11	0.200267	1.74478e-12	2.78348e-09	1.38	RPL12;LRSAM1;LRSAM1
cg00922110	chr4	57842668	0.162667	1.76513e-18	8.79085e-15	0.225169	1.75328e-12	2.79132e-09	1.82	C4orf14
cg00415065	chr6	42712921	0.230229	4.68376e-16	1.30427e-12	0.194449	1.82778e-12	2.89805e-09	1.35	TBCC
cg05326756	chr8	126103237	0.108196	5.70207e-17	2.00456e-13	0.152423	1.84701e-12	2.92258e-09	1.64	KIAA0196;NSMCE2
cg22841667	chr11	8705620	0.400388	1.96976e-12	2.37263e-09	0.222824	1.85804e-12	2.93405e-09	1.34	RPL27A;SNORA45;SNORA3
cg01389728	chr10	6620572	0.185066	9.81531e-18	4.21311e-14	0.383579	1.88648e-12	2.97292e-09	2.84	PRKCQ
cg06367459	chr19	55898325	0.163446	1.45529e-16	4.54076e-13	0.144246	1.89552e-12	2.98112e-09	1.25	RPL28;RPL28;RPL28;RPL28;RPL28
cg07419703	chr1	43146702	0.620388	1.09202e-10	8.61331e-08	0.179167	1.97123e-12	3.08769e-09	1.27	YBX1
cg23361275	chr8	8749919	0.640572	1.11334e-08	5.45383e-06	0.266427	2.04801e-12	3.19508e-09	2.31	MFHAS1
cg26390495	chr4	152021714	0.183014	3.70563e-18	1.73433e-14	0.244903	2.04438e-12	3.19508e-09	1.85	RPS3A;RPS3A
cg00658740	chr3	136579741	0.539871	2.33024e-12	2.77245e-09	0.146367	2.06912e-12	3.21474e-09	0.89	NCK1
cg03482593	chr3	15470299	0.15998	2.8758e-15	6.70952e-12	0.206629	2.07103e-12	3.21474e-09	1.76	METTL6;METTL6;METTL6;METTL6;EAF1
cg20544307	chr16	8961293	0.310821	6.48224e-14	1.07153e-10	0.26492	2.07303e-12	3.21474e-09	1.63	CARHSP1;CARHSP1;CARHSP1;CARHSP1;CARHSP1;CARHSP1
cg27291385	chr2	219266135	0.470977	3.63346e-12	4.12707e-09	0.178262	2.07822e-12	3.21636e-09	1.05	CTDSP1;MIR26B;CTDSP1
cg21799473	chr6	31127379	0.603268	6.23109e-11	5.2735e-08	0.164741	2.08817e-12	3.22534e-09	1.12	TCF19;TCF19;CCHCR1
cg06933525	chr13	51485603	0.199927	1.38804e-15	3.55907e-12	0.163175	2.10086e-12	3.2385e-09	1.24	RNASEH2B-AS1;RNASEH2B;RNASEH2B
cg08152064	chr1	231475027	0.309832	2.77702e-13	4.0479e-10	0.204189	2.11218e-12	3.24951e-09	1.28	EXOC8;SPRTN;SPRTN;SPRTN
cg27229100	chr20	47897260	0.722024	1.40137e-10	1.07585e-07	0.130096	2.14891e-12	3.29948e-09	1.14	SNORD12;C20orf199;C20orf199;C20orf199
cg11002698	chr6	111135096	0.515779	9.34699e-12	9.48027e-09	0.19509	2.20081e-12	3.3725e-09	1.2	CDK19
cg08754067	chr5	40833236	0.38628	4.52456e-13	6.18878e-10	0.134443	2.22919e-12	3.40256e-09	0.8	SNORD72;RPL37
cg16704889	chr6	31696729	0.709099	5.04765e-10	3.4491e-07	0.145452	2.23418e-12	3.4035e-09	1.24	DDAH2
cg04118124	chr1	43231249	0.809131	3.59896e-08	1.56908e-05	0.122053	2.2726e-12	3.45525e-09	1.53	LEPRE1;LEPRE1
cg05151185	chr11	45827271	0.443792	3.76918e-13	5.28585e-10	0.123049	2.34253e-12	3.55462e-09	0.72	SLC35C1;SLC35C1;SLC35C1;SLC35C1
cg05743112	chr17	73850681	0.458822	1.17317e-12	1.47486e-09	0.111092	2.34718e-12	3.55473e-09	0.65	WBP2
cg04726821	chr3	37033791	0.207785	4.3644e-16	1.22412e-12	0.222444	2.40553e-12	3.63441e-09	1.59	MLH1;MLH1;MLH1;EPM2AIP1;MLH1
cg08712669	chr1	151585705	0.176369	8.01508e-15	1.683e-11	0.117375	2.41383e-12	3.63441e-09	1	SNX27
cg12793711	chr17	79477853	0.267935	5.32005e-17	1.87876e-13	0.241329	2.4097e-12	3.63441e-09	1.58	ACTG1
cg13344095	chr6	26233352	0.482077	1.11136e-09	6.96882e-07	0.384375	2.49828e-12	3.74704e-09	2.73
cg15593587	chr1	70688681	0.391854	7.56674e-13	9.84719e-10	0.163197	2.49505e-12	3.74704e-09	1	SRSF11;SRSF11
cg09927569	chr19	56990070	0.385558	4.91462e-13	6.65205e-10	0.167917	2.60371e-12	3.88269e-09	0.99	ZNF667;ZNF667;ZNF667-AS1;ZNF667-AS1
cg23384027	chr12	54688344	0.529914	3.12744e-13	4.50794e-10	0.104728	2.60209e-12	3.88269e-09	0.62	NFE2;NFE2
cg04800585	chr6	26043546	0.185828	4.26238e-14	7.54336e-11	0.286337	2.70275e-12	4.01496e-09	2.1	HIST1H2BB
cg14271729	chr14	57858383	0.376368	3.87205e-13	5.41058e-10	0.220438	2.85036e-12	4.22615e-09	1.31	NAA30
cg07620713	chr14	55494960	0.0981392	3.04941e-16	8.84013e-13	0.119797	2.86598e-12	4.24122e-09	1.43	WDHD1;WDHD1;SOCS4;SOCS4
cg01883777	chr22	38201848	0.352213	3.33484e-13	4.77147e-10	0.325234	2.92426e-12	4.31924e-09	2.07	H1F0
cg04359840	chr16	17563300	0.626989	9.37041e-11	7.55194e-08	0.161067	2.95889e-12	4.36211e-09	1.13	XYLT1
cg02449103	chr6	31627711	0.431605	1.34912e-12	1.67706e-09	0.165476	2.97033e-12	4.37067e-09	0.97	C6orf47
cg01188914	chr22	22306263	0.566879	5.56463e-12	6.01291e-09	0.128134	2.98692e-12	4.38678e-09	0.79	PPM1F
cg18174678	chr1	42801761	0.326092	1.36081e-13	2.10606e-10	0.223928	3.01995e-12	4.42692e-09	1.37	FOXJ3
cg00071265	chr20	60717158	0.345141	1.38028e-13	2.13195e-10	0.117385	3.15263e-12	4.61271e-09	0.71	PSMA7
cg07676709	chr17	46673442	0.599574	1.4756e-10	1.12837e-07	0.186062	3.16092e-12	4.61614e-09	1.27	LOC404266;LOC404266;LOC404266;LOC404266;HOXB6;LOC404266
cg07211044	chr8	60032983	0.405447	1.77157e-12	2.15733e-09	0.274858	3.1869e-12	4.64535e-09	1.7	TOX
cg01274122	chr8	8749938	0.569798	8.27399e-10	5.34796e-07	0.25603	3.2207e-12	4.66916e-09	1.8	MFHAS1
cg02247160	chr3	41243829	0.358431	7.51319e-14	1.22372e-10	0.139975	3.21032e-12	4.66916e-09	0.84	CTNNB1;CTNNB1;CTNNB1
cg02345399	chr11	65195039	0.634915	2.25504e-11	2.11593e-08	0.168459	3.22127e-12	4.66916e-09	1.22
cg11039712	chr15	81281166	0.251304	2.21036e-13	3.27724e-10	0.214636	3.44582e-12	4.97608e-09	1.43	MESDC2
cg27171682	chr4	159092193	0.315109	1.4143e-13	2.17585e-10	0.243394	3.47232e-12	5.00505e-09	1.51	FAM198B;FAM198B;FAM198B
cg16466154	chr10	81964395	0.31367	2.17982e-13	3.25682e-10	0.143231	3.51839e-12	5.06206e-09	0.9	ANXA11;ANXA11;ANXA11;ANXA11;ANXA11;ANXA11
cg05789250	chr6	31804306	0.269615	2.26611e-14	4.34713e-11	0.23674	3.54859e-12	5.09608e-09	1.53	C6orf48;C6orf48;SNORD52
cg27130630	chr12	7260666	0.172162	1.78219e-15	4.43789e-12	0.178011	3.56438e-12	5.10931e-09	1.45	C1RL;LOC283314
cg13810727	chr7	155438591	0.245193	1.24429e-14	2.51748e-11	0.132407	3.59053e-12	5.13731e-09	0.93	RBM33
cg05512483	chr11	62621791	0.204882	2.86782e-15	6.70952e-12	0.187749	3.62874e-12	5.18244e-09	1.38	SNORD30;SNORD22;SNORD29;SNORD31;SNHG1
cg06473363	chr6	31631797	0.750815	4.82321e-07	0.000150191	0.191992	3.72876e-12	5.30578e-09	2.16	BAT4
cg26092675	chr6	26225258	0.661186	5.24458e-08	2.18949e-05	0.246042	3.72305e-12	5.30578e-09	2.13	HIST1H3E
cg02135151	chr22	31739715	0.184386	8.12125e-16	2.14612e-12	0.141847	3.73963e-12	5.31152e-09	1.15	PATZ1;PATZ1;PATZ1;PATZ1
cg09760217	chr16	8961382	0.312697	1.83505e-13	2.78455e-10	0.28742	3.78202e-12	5.35358e-09	1.77	CARHSP1;CARHSP1;CARHSP1;CARHSP1;CARHSP1;CARHSP1
cg26964117	chr19	49954207	0.785646	2.30763e-09	1.34801e-06	0.115738	3.78302e-12	5.35358e-09	1.28	PIH1D1
cg08100517	chr11	71813253	0.356778	3.35817e-13	4.79602e-10	0.129835	3.85509e-12	5.44564e-09	0.78	LRTOMT;LRTOMT;LRTOMT;LAMTOR1
cg01353646	chr12	58132733	0.663616	2.67181e-09	1.53195e-06	0.172645	3.98751e-12	5.62247e-09	1.35	AGAP2;AGAP2
cg06330621	chr16	87525461	0.564327	3.87928e-10	2.72505e-07	0.232245	4.33569e-12	6.10234e-09	1.56	ZCCHC14
cg14292572	chr12	67665055	0.593591	1.59079e-11	1.5346e-08	0.123454	4.41809e-12	6.19587e-09	0.79	CAND1
cg02921382	chr8	95655439	0.635897	6.14278e-10	4.11065e-07	0.188705	4.46022e-12	6.24368e-09	1.4	ESRP1;ESRP1;ESRP1;ESRP1;ESRP1
cg04510085	chr6	24404074	0.662083	1.13099e-09	7.08052e-07	0.17712	4.48827e-12	6.27164e-09	1.35	MRS2;MRS2;MRS2;MRS2;MRS2
cg04378385	chr3	113462252	0.571156	5.26906e-12	5.70942e-09	0.142858	4.50176e-12	6.2792e-09	0.9	NAA50;NAA50
cg01165387	chr2	38828637	0.239306	1.05835e-13	1.68495e-10	0.155076	4.5443e-12	6.31586e-09	1.09	HNRNPLL;HNRNPLL
cg18883198	chr1	25758604	0.349025	5.02702e-13	6.78055e-10	0.171475	4.60214e-12	6.38483e-09	1.03	TMEM57
cg20417154	chr12	123944398	0.476888	1.73549e-11	1.65644e-08	0.235792	4.72623e-12	6.5393e-09	1.44	SNRNP35;SNRNP35;SNRNP35;SNRNP35
cg08034392	chr14	95999809	0.171026	2.13169e-14	4.11979e-11	0.140929	4.96327e-12	6.84915e-09	1.19	SNHG10;SNHG10;SCARNA13
cg06454226	chr18	2572965	0.691123	9.14883e-11	7.39639e-08	0.111312	4.98134e-12	6.8619e-09	0.86	NDC80;METTL4
cg13836098	chr6	26225268	0.540774	2.51413e-10	1.84098e-07	0.236622	5.54105e-12	7.6194e-09	1.54	HIST1H3E
cg10957895	chr12	72056143	0.210468	2.43908e-14	4.59945e-11	0.208214	5.5595e-12	7.63127e-09	1.5	ZFC3H1
cg04320760	chr10	75533139	0.0655031	5.96828e-19	3.48638e-15	0.102706	5.72132e-12	7.83954e-09	1.68	FUT11
cg22269164	chr1	160230671	0.371695	9.17891e-13	1.17873e-09	0.158143	5.74852e-12	7.86294e-09	0.95	DCAF8;DCAF8;DCAF8;DCAF8;DCAF8
cg20786280	chr8	30892276	0.337576	3.3747e-12	3.86708e-09	0.1855	5.77362e-12	7.88339e-09	1.15	PURG;WRN
cg24874555	chr19	12832212	0.340875	4.54858e-13	6.2107e-10	0.309265	5.87432e-12	8.00682e-09	1.91	TNPO2;TNPO2;TNPO2
cg03958883	chr11	73020729	0.588899	4.64217e-11	4.07987e-08	0.156477	5.9449e-12	8.0747e-09	1.02	ARHGEF17
cg12355843	chr3	183893412	0.154285	4.28169e-12	4.73192e-09	0.166536	6.07264e-12	8.2338e-09	1.49	AP2M1;AP2M1
cg09141338	chr17	7517217	0.250526	6.58932e-14	1.08232e-10	0.146941	6.10304e-12	8.2606e-09	1.01	FXR2;SHBG
cg27488503	chr4	2964223	0.231686	4.02681e-14	7.15908e-11	0.169023	6.16955e-12	8.3361e-09	1.2	GRK4;GRK4;GRK4;NOP14
cg19961766	chr15	31621796	0.577725	1.6966e-10	1.2785e-07	0.176363	6.23712e-12	8.41277e-09	1.16	KLF13
cg09840667	chr11	68517784	0.502034	9.55129e-12	9.67485e-09	0.250112	6.29228e-12	8.47247e-09	1.65	MTL5;MTL5
cg00935328	chr4	159091894	0.238154	2.64918e-16	7.88585e-13	0.402864	6.48844e-12	8.72148e-09	2.76	FAM198B;FAM198B;FAM198B
cg16051361	chr12	72149658	0.150661	1.30804e-14	2.61918e-11	0.157095	6.89249e-12	9.21674e-09	1.41	RAB21
cg24996758	chr6	26160318	0.584483	4.31753e-10	2.98965e-07	0.198074	6.92759e-12	9.24776e-09	1.37	HIST1H2BD
cg01331992	chr9	19379118	0.598749	7.65411e-09	3.95126e-06	0.267308	7.28289e-12	9.68876e-09	2	RPS6
cg03935116	chr12	31476565	0.145818	4.30022e-15	9.65588e-12	0.121808	7.68344e-12	1.01694e-08	1.15	FAM60A;FAM60A;FLJ13224;FAM60A
cg07020001	chr12	122019031	0.190299	1.3038e-16	4.13449e-13	0.271715	7.66387e-12	1.01694e-08	2.01	KDM2B;KDM2B
cg18712352	chr14	64972736	0.268785	5.70593e-14	9.57465e-11	0.19901	7.67088e-12	1.01694e-08	1.31	ZBTB1;ZBTB1
cg18211066	chr17	75956222	0.258426	6.5404e-14	1.07856e-10	0.230541	7.84963e-12	1.03717e-08	1.51
cg26723847	chr11	134095652	0.097332	4.16135e-16	1.18012e-12	0.13558	7.89719e-12	1.04168e-08	1.6	VPS26B;NCAPD3
cg20740299	chr5	179048527	0.122483	9.63344e-18	4.15802e-14	0.165582	7.98431e-12	1.05139e-08	1.66	HNRNPH1
cg16246545	chr1	120255941	0.475485	6.21368e-12	6.60403e-09	0.140726	8.06022e-12	1.05959e-08	0.83	PHGDH
cg04404543	chr12	54019307	0.524934	7.14426e-12	7.47043e-09	0.115813	8.38442e-12	1.09664e-08	0.69	ATF7;ATF7
cg00360230	chr9	135229656	0.145962	3.88491e-14	6.93856e-11	0.11293	8.42655e-12	1.09845e-08	1.08	SETX
cg07090356	chr18	23668764	0.494671	2.0563e-11	1.9459e-08	0.183557	8.41645e-12	1.09845e-08	1.1	SS18;SS18
cg27241808	chr6	114180814	0.0935726	2.25985e-13	3.34424e-10	0.25417	8.48347e-12	1.10402e-08	2.65	MARCKS
cg03412411	chr15	43211992	0.583624	6.69516e-11	5.61729e-08	0.142472	8.59754e-12	1.11699e-08	0.91	TTBK2
cg19426434	chr3	183272159	0.336152	6.95048e-13	9.12159e-10	0.176322	8.61231e-12	1.11704e-08	1.07	KLHL6
cg26933683	chr17	61918738	0.561197	1.26418e-10	9.80211e-08	0.170882	8.81008e-12	1.14079e-08	1.12	SMARCD2;SMARCD2
cg24669602	chr7	77426814	0.51443	5.5704e-09	2.97237e-06	0.36788	8.89997e-12	1.15051e-08	2.65	PHTF2;PHTF2;TMEM60
cg01431482	chr1	2989085	0.663962	2.10684e-10	1.56636e-07	0.158668	9.00634e-12	1.16233e-08	1.21	PRDM16;PRDM16
cg04099180	chr17	46662651	0.0910558	3.37229e-15	7.77449e-12	0.125365	9.16463e-12	1.1808e-08	1.57
cg01428071	chr6	79785773	0.557092	2.60066e-11	2.39113e-08	0.153503	9.25479e-12	1.19044e-08	0.95	PHIP
cg21990144	chr2	201726666	0.229072	4.47534e-13	6.13226e-10	0.210652	9.55251e-12	1.2267e-08	1.48	CLK1;CLK1;CLK1;CLK1
cg03763950	chr1	211750839	0.109838	3.24788e-14	5.89568e-11	0.12556	9.77039e-12	1.25055e-08	1.35	SLC30A1
cg10068539	chr11	63608207	0.091489	2.40459e-12	2.85218e-09	0.105644	9.83617e-12	1.2569e-08	1.3	MARK2;MARK2;MARK2;MARK2
cg00631221	chr6	139307985	0.103115	4.27459e-19	2.57443e-15	0.159975	9.88413e-12	1.26095e-08	1.79	REPS1;REPS1
cg11638716	chr16	8961471	0.111624	4.08477e-17	1.51121e-13	0.180933	9.90352e-12	1.26135e-08	1.85	CARHSP1;CARHSP1;CARHSP1;CARHSP1;CARHSP1;CARHSP1
cg07701237	chr6	26044220	0.0724283	1.13841e-11	1.13537e-08	0.109432	9.95132e-12	1.26537e-08	1.47	HIST1H2BB;HIST1H3C
cg16245345	chr5	179922339	0.524738	2.89907e-11	2.64983e-08	0.159196	1.01071e-11	1.28308e-08	0.96	CNOT6
cg06539679	chr10	74384726	0.48618	1.29769e-11	1.28434e-08	0.153014	1.03551e-11	1.31028e-08	0.9	MICU1;MICU1
cg08327744	chr8	33423298	0.501031	5.82661e-11	4.95819e-08	0.203623	1.04753e-11	1.32333e-08	1.24	RNF122
cg17451586	chr6	32942808	0.181913	9.35585e-15	1.93834e-11	0.240303	1.07303e-11	1.35334e-08	1.81	BRD2;BRD2
cg19419291	chr5	95295965	0.787567	8.53012e-10	5.48612e-07	0.108641	1.09868e-11	1.38345e-08	1.14	ELL2
cg26942169	chr6	36566714	0.79421	7.58622e-11	6.27011e-08	0.103321	1.15544e-11	1.45256e-08	1.12	SFRS3
cg08255475	chr16	88871329	0.537697	5.28728e-11	4.55916e-08	0.155201	1.16904e-11	1.46729e-08	0.96	CDT1
cg04490655	chr10	70094792	0.095897	1.58161e-18	7.92764e-15	0.17488	1.18326e-11	1.48275e-08	2.02	HNRNPH3;HNRNPH3
cg12177539	chr20	44717463	0.103985	8.05869e-13	1.04524e-09	0.112085	1.20782e-11	1.51108e-08	1.35	NCOA5
cg15793354	chr1	42801726	0.245668	1.89337e-14	3.69599e-11	0.202	1.22463e-11	1.52965e-08	1.36	FOXJ3;FOXJ3;FOXJ3;FOXJ3
cg25158622	chr6	32942429	0.130064	8.92482e-19	4.84887e-15	0.255073	1.2392e-11	1.54536e-08	2.3	BRD2;BRD2
cg27278843	chr2	74215176	0.639683	3.42047e-10	2.42469e-07	0.144601	1.25196e-11	1.55628e-08	1.01
cg01667702	chr17	7836604	0.368378	5.83649e-12	6.27178e-09	0.241812	1.34387e-11	1.66521e-08	1.45	TRAPPC1;CNTROB;CNTROB;TRAPPC1;TRAPPC1;TRAPPC1
cg20016023	chr10	99160130	0.506607	1.51151e-10	1.15356e-07	0.247511	1.35518e-11	1.67654e-08	1.56	RRP12;RRP12
cg18449062	chr10	104679468	0.466263	1.83685e-12	2.23332e-09	0.107668	1.3788e-11	1.70034e-08	0.63	CNNM2;CNNM2;CNNM2
cg27110548	chr11	63707354	0.266211	2.30628e-14	4.39167e-11	0.213886	1.40154e-11	1.72565e-08	1.39	NAA40
cg02745111	chr16	81070647	0.410435	1.28099e-11	1.26942e-08	0.204013	1.41043e-11	1.73386e-08	1.21	ATMIN;ATMIN
cg18633060	chr3	101404648	0.451922	3.54072e-11	3.19868e-08	0.285653	1.43008e-11	1.75523e-08	1.77	RPL24;RPL24
cg08927146	chr22	20750045	0.507035	9.95502e-11	7.9489e-08	0.246971	1.44355e-11	1.76897e-08	1.55	ZNF74;ZNF74;ZNF74;ZNF74;ZNF74
cg21794419	chr3	182973032	0.709653	7.00378e-10	4.59577e-07	0.139067	1.54352e-11	1.88552e-08	1.17	MCF2L2;B3GNT5
cg10786252	chr1	227505063	0.40197	7.43009e-12	7.6968e-09	0.191206	1.57205e-11	1.91435e-08	1.14	CDC42BPA;CDC42BPA;CDC42BPA;CDC42BPA
cg15650298	chr8	144896694	0.35413	5.21159e-13	6.98104e-10	0.100518	1.57022e-11	1.91435e-08	0.61	SCRIB;SCRIB;MIR937
cg26276120	chr12	6977747	0.245134	3.21496e-13	4.62551e-10	0.135413	1.6462e-11	2.00152e-08	0.95	TPI1;TPI1;TPI1
cg14653977	chr9	136038692	0.541759	3.41188e-11	3.10031e-08	0.138542	1.71512e-11	2.0788e-08	0.84	GBGT1
cg22726349	chr1	2990678	0.552802	1.37606e-10	1.05851e-07	0.257154	1.80184e-11	2.18051e-08	1.81	PRDM16;PRDM16
cg03619472	chr16	56486263	0.140142	7.4918e-15	1.58598e-11	0.148917	1.86393e-11	2.24897e-08	1.4	OGFOD1;NUDT21
cg11051055	chr8	11058145	0.104072	1.56825e-14	3.08457e-11	0.171477	1.8642e-11	2.24897e-08	1.78	XKR6
cg13151425	chr7	2561116	0.392181	6.53863e-12	6.89281e-09	0.197592	1.91178e-11	2.3028e-08	1.18	LFNG;LFNG;LFNG;LFNG
cg16001335	chr22	50219912	0.759618	4.12815e-08	1.77884e-05	0.163764	1.9351e-11	2.32727e-08	1.75	BRD1
cg01248445	chr20	58513509	0.680802	1.31348e-10	1.01438e-07	0.141157	1.98681e-11	2.38209e-08	1.07	PPP1R3D;PPP1R3D
cg12928471	chr20	61492204	0.327112	1.23196e-12	1.5388e-09	0.119786	2.03336e-11	2.43414e-08	0.74	TCFL5
cg20804756	chr6	31507857	0.229305	8.02266e-14	1.30125e-10	0.122011	2.10212e-11	2.50872e-08	0.89	BAT1;BAT1
cg14921522	chr3	152554055	0.652645	2.75656e-09	1.57242e-06	0.176822	2.12168e-11	2.52819e-08	1.33	P2RY1
cg26365668	chr4	84375973	0.644954	1.91197e-09	1.13828e-06	0.180295	2.14385e-11	2.54679e-08	1.32	MRPS18C;HELQ
cg19602324	chr11	693717	0.431781	5.15489e-12	5.60132e-09	0.150638	2.2031e-11	2.61319e-08	0.88	DEAF1;DEAF1
cg09528056	chr4	2964211	0.173191	5.8886e-15	1.29237e-11	0.133265	2.25805e-11	2.67428e-08	1.13	GRK4;GRK4;GRK4;NOP14
cg06713261	chr17	79478173	0.0716162	2.46763e-12	2.90919e-09	0.102448	2.30952e-11	2.73108e-08	1.47	ACTG1
cg18728631	chr14	20800752	0.536125	7.29662e-11	6.063e-08	0.152734	2.34321e-11	2.7667e-08	0.94	CCNB1IP1;CCNB1IP1;CCNB1IP1
cg21385909	chr15	31621843	0.455975	6.9001e-11	5.76434e-08	0.2693	2.35624e-11	2.77787e-08	1.65	KLF13
cg00710286	chr15	40764232	0.498373	1.42385e-11	1.39677e-08	0.124913	2.4566e-11	2.88743e-08	0.74	CHST14
cg24781014	chr2	26258533	0.216647	3.73644e-13	5.2494e-10	0.133102	2.45631e-11	2.88743e-08	0.99	RAB10
cg07162320	chr1	155295267	0.556502	7.38291e-10	4.81586e-07	0.209236	2.50992e-11	2.9412e-08	1.36	RUSC1;RUSC1;RUSC1;C1orf104;RUSC1
cg18487419	chr10	75005991	0.275958	1.513e-12	1.86289e-09	0.254404	2.54924e-11	2.98277e-08	1.63	DNAJC9;DNAJC9-AS1
cg22878489	chr6	33245701	0.591671	1.6614e-10	1.2544e-07	0.115345	2.62296e-11	3.05522e-08	0.76	B3GALT4
cg18123677	chr3	167454339	0.643689	1.77518e-08	8.2933e-06	0.199325	2.62748e-11	3.05591e-08	1.53	SERPINI1;SERPINI1
cg20396557	chr3	71275993	0.596198	2.02406e-12	2.42302e-09	-0.187935	2.65017e-11	3.07533e-08	-1.13	FOXP1;FOXP1;FOXP1;FOXP1;FOXP1;FOXP1;FOXP1
cg24803614	chr11	61733475	0.688808	9.7531e-09	4.86979e-06	0.181876	2.6521e-11	3.07533e-08	1.51	FTH1
cg18917177	chr4	159091762	0.316792	6.2655e-14	1.03791e-10	0.310992	2.678e-11	3.10074e-08	1.96	FAM198B;FAM198B;FAM198B
cg09314434	chr6	31632207	0.422875	7.30846e-12	7.59104e-09	0.146663	2.7201e-11	3.14479e-08	0.86	BAT4;CSNK2B
cg14741228	chr12	31476479	0.130061	2.56154e-16	7.6543e-13	0.13059	2.7582e-11	3.18411e-08	1.34	FAM60A;FAM60A;FLJ13224;FAM60A
cg01496369	chr6	88410071	0.225124	3.82457e-14	6.86233e-11	0.172615	2.78194e-11	3.202e-08	1.24	AKIRIN2
cg02967969	chr11	66443874	0.26632	4.48773e-14	7.83509e-11	0.196164	2.89315e-11	3.32508e-08	1.29	RBM4B
cg14821257	chr15	50642820	0.592587	2.08969e-10	1.55659e-07	0.148841	2.90049e-11	3.32859e-08	0.96	GABPB1;GABPB1;FLJ10038;GABPB1;GABPB1;GABPB1
cg14179389	chr1	92947961	0.304892	3.6994e-12	4.18362e-09	0.279151	2.92876e-11	3.35113e-08	1.76	GFI1;GFI1;GFI1
cg15020502	chr21	40180134	0.679021	1.48374e-08	7.0721e-06	0.156792	2.9787e-11	3.39328e-08	1.25	ETS2;ETS2
cg04665604	chr6	31696852	0.329441	2.26503e-12	2.699e-09	0.141901	2.98881e-11	3.39981e-08	0.88	DDAH2
cg15892280	chr21	40180000	0.409244	1.9194e-13	2.89559e-10	0.100747	3.09306e-11	3.51326e-08	0.59	ETS2
cg04117731	chr10	73532269	0.174372	2.19427e-13	3.25961e-10	0.143466	3.1494e-11	3.57202e-08	1.19	C10orf54;CDH23
cg11068468	chr17	58604194	0.160065	4.55823e-14	7.94033e-11	0.126436	3.15715e-11	3.5756e-08	1.13	APPBP2;APPBP2
cg07389319	chr3	196368700	0.449648	2.78272e-11	2.54947e-08	0.162067	3.23965e-11	3.66369e-08	0.97	NRROS
cg07642463	chr19	57703860	0.611827	7.85707e-10	5.09544e-07	0.155195	3.25909e-11	3.68032e-08	1.05	ZNF264
cg06585203	chr6	159238500	0.195448	2.61947e-13	3.83985e-10	0.203129	3.29608e-11	3.71668e-08	1.53	EZR;EZR
cg09394621	chr5	16465013	0.0925635	1.10764e-13	1.74554e-10	0.111396	3.32904e-11	3.74841e-08	1.37	ZNF622
cg15613761	chr19	46404710	0.556001	1.3694e-10	1.05443e-07	0.161625	3.35242e-11	3.76927e-08	1.01	MYPOP
cg20309353	chr17	18089940	0.488782	1.42831e-11	1.39759e-08	0.119976	3.41453e-11	3.83356e-08	0.7	ALKBH5
cg15318853	chr1	114352667	0.491524	8.817e-11	7.15791e-08	0.179218	3.44359e-11	3.8606e-08	1.08	RSBN1;RSBN1
cg06261208	chr17	21116264	0.423117	1.4801e-11	1.44463e-08	0.125066	3.48148e-11	3.89747e-08	0.74	TMEM11;TMEM11
cg08963753	chr2	113934256	0.438523	8.42676e-12	8.62573e-09	0.132622	3.5453e-11	3.9632e-08	0.78	PSD4
cg22608655	chr1	154933512	0.156027	9.0116e-14	1.45861e-10	0.124234	3.57364e-11	3.98341e-08	1.13	PYGO2
cg20622019	chr20	43279793	0.102497	2.35647e-11	2.20047e-08	0.141022	3.65954e-11	4.07332e-08	1.53	ADA
cg22001807	chr6	30690355	0.577346	1.49822e-09	9.12943e-07	0.172203	3.80148e-11	4.22525e-08	1.13	TUBB
cg19205850	chr3	128446370	0.74793	1.93804e-08	8.97858e-06	0.12661	3.81001e-11	4.22868e-08	1.19	RAB7A
cg08073033	chr4	84405511	0.219587	4.63267e-13	6.31442e-10	0.168711	3.88286e-11	4.30339e-08	1.23	FAM175A
cg17384849	chr20	23332382	0.618058	2.79896e-09	1.59543e-06	0.185841	3.90558e-11	4.32241e-08	1.3	NXT1
cg06023345	chr8	127568650	0.0703873	1.16363e-18	6.14998e-15	0.185739	3.98075e-11	4.39309e-08	2.52	FAM84B
cg03103463	chr14	22938728	0.73505	3.55363e-12	4.04823e-09	-0.278986	4.25133e-11	4.6784e-08	-1.82
cg01844176	chr12	27176208	0.493953	2.79127e-10	2.01918e-07	0.208882	4.40246e-11	4.83786e-08	1.28	MED21
cg21125147	chr6	26055224	0.0624438	1.17619e-11	1.17005e-08	0.12082	4.59883e-11	5.04651e-08	1.67
cg19774402	chr2	71356440	0.360516	7.18311e-12	7.47845e-09	0.229764	4.84936e-11	5.31393e-08	1.38	MPHOSPH10;MCEE
cg15595733	chr6	170103053	0.0832147	2.90626e-15	6.7603e-12	0.110851	4.94119e-11	5.40693e-08	1.51	C6orf120;WDR27;WDR27
cg09566177	chr3	39448944	0.246063	6.73068e-14	1.10089e-10	0.255542	4.95056e-11	5.40956e-08	1.72	RPSA;RPSA;SNORA6
cg11809928	chr20	45980510	0.535184	2.52463e-09	1.46071e-06	0.253153	4.96319e-11	5.41574e-08	1.64	ZMYND8;ZMYND8;ZMYND8;ZMYND8;ZMYND8;ZMYND8;ZMYND8;ZMYND8;ZMYND8;ZMYND8;ZMYND8;ZMYND8;ZMYND8;ZMYND8;ZMYND8;ZMYND8;ZMYND8;ZMYND8
cg02074380	chr13	52029006	0.431035	1.05227e-10	8.3507e-08	0.244844	4.98758e-11	5.43473e-08	1.48
cg14504499	chr12	121733425	0.143812	6.79807e-15	1.459e-11	0.14316	5.11703e-11	5.56797e-08	1.33	CAMKK2;CAMKK2;CAMKK2;CAMKK2;CAMKK2;CAMKK2;CAMKK2
cg26472910	chr13	28673762	0.252988	3.22796e-12	3.72641e-09	0.223969	5.16814e-11	5.61572e-08	1.5	FLT3
cg03435448	chr3	52310724	0.387746	1.3113e-11	1.29615e-08	0.126549	5.24171e-11	5.68771e-08	0.75	WDR82
cg06484167	chr6	27832180	0.438602	5.52293e-10	3.74423e-07	0.346525	5.28428e-11	5.72591e-08	2.29	HIST1H2AL
cg23231163	chr10	75533350	0.371991	1.5216e-11	1.48141e-08	0.23447	5.38622e-11	5.82824e-08	1.41	FUT11
cg12880995	chr16	11034436	0.701796	1.99356e-10	1.48927e-07	0.123067	5.48957e-11	5.92356e-08	0.97	DEXI
cg04286417	chr3	47325352	0.350486	1.02153e-11	1.02804e-08	0.132427	5.61182e-11	6.03871e-08	0.8	KIF9;KIF9;KIF9;KLHL18
cg01508045	chr6	41516162	0.0982678	2.90812e-16	8.52597e-13	0.200803	5.66107e-11	6.07488e-08	2.15	FOXP4;FOXP4;FOXP4
cg27637521	chr17	76355202	0.0766764	1.16743e-13	1.82864e-10	0.100871	5.65589e-11	6.07488e-08	1.4	SOCS3
cg00071872	chr16	48417947	0.599472	1.78644e-09	1.07093e-06	0.187633	5.69784e-11	6.1059e-08	1.28	SIAH1;MIR548AE2;MIR5095
cg11453058	chr19	14064176	0.221767	6.60506e-11	5.55972e-08	0.103673	6.06249e-11	6.48772e-08	0.8	PODNL1;PODNL1;DCAF15;PODNL1;PODNL1
cg16716078	chr12	66221950	0.545781	3.62895e-11	3.26321e-08	0.109525	6.11647e-11	6.53648e-08	0.66	RPSAP52;HMGA2;HMGA2;HMGA2;HMGA2
cg09640862	chr1	115052648	0.19899	2.88287e-13	4.18757e-10	0.112301	6.15005e-11	6.56086e-08	0.89	TRIM33;TRIM33
cg10133500	chr3	50396252	0.432306	3.32318e-11	3.02325e-08	0.169905	6.15618e-11	6.56086e-08	1	TMEM115
cg26780138	chr16	477087	0.296809	5.47645e-13	7.3232e-10	0.226125	6.28159e-11	6.6762e-08	1.43	RAB11FIP3
cg01735049	chr16	9187613	0.138024	2.18851e-13	3.25961e-10	0.111267	6.33749e-11	6.72642e-08	1.11	C16orf72
cg15754084	chr12	7343020	0.566502	7.39653e-10	4.81662e-07	0.16841	6.44577e-11	6.832e-08	1.08	PEX5;PEX5;PEX5;PEX5;PEX5
cg12148387	chr17	5321957	0.173342	4.60414e-14	7.9845e-11	0.180403	6.5872e-11	6.9724e-08	1.47	RPAIN;RPAIN;RPAIN;RPAIN;RPAIN;RPAIN;RPAIN;RPAIN;RPAIN;RPAIN;NUP88
cg06382930	chr11	65102417	0.422041	8.29014e-11	6.77978e-08	0.223816	6.61761e-11	6.99506e-08	1.34	DPF2
cg13340135	chr14	31493932	0.299522	3.86427e-12	4.32599e-09	0.13971	6.63394e-11	7.00279e-08	0.89	AP4S1;AP4S1;AP4S1;AP4S1;AP4S1;STRN3;STRN3
cg01125463	chr6	42946178	0.408257	1.72975e-11	1.65503e-08	0.108593	6.83083e-11	7.20085e-08	0.64	PEX6
cg06279023	chr11	74108363	0.423554	3.88278e-11	3.45546e-08	0.17114	6.92707e-11	7.29241e-08	1.01	PGM2L1
cg19426731	chr19	49992527	0.161813	1.08765e-13	1.72101e-10	0.130602	7.01209e-11	7.37191e-08	1.14	RPL13AP5;SNORD33;SNORD32A;RPL13A
cg00146645	chr1	228644750	0.128448	4.31465e-12	4.75481e-09	0.119324	7.23318e-11	7.58383e-08	1.24	HIST3H2BB
cg00772091	chr10	124914911	0.525311	1.08452e-10	8.56289e-08	0.121647	7.28547e-11	7.61809e-08	0.73	BUB3;BUB3
cg08623193	chr10	25009527	0.648428	9.2805e-08	3.62505e-05	0.222797	7.2775e-11	7.61809e-08	1.77	ARHGAP21
cg03181300	chr6	26195995	0.184015	3.88701e-15	8.85602e-12	0.66471	7.39459e-11	7.71775e-08	5.31
cg10676060	chr9	135546789	0.389195	3.28334e-12	3.77352e-09	0.109101	7.40065e-11	7.71775e-08	0.65	DDX31;GTF3C4;DDX31
cg13547237	chr11	65687877	0.343619	1.08875e-11	1.08864e-08	0.149151	7.61961e-11	7.93544e-08	0.91	C11orf68;DRAP1;C11orf68
cg01340952	chr14	45431885	0.0639189	1.22447e-14	2.48386e-11	0.158549	7.65062e-11	7.94644e-08	2.26	KLHL28;FAM179B
cg07946633	chr1	2984245	0.352139	1.12157e-11	1.12001e-08	0.168295	7.64379e-11	7.94644e-08	1.02	FLJ42875;PRDM16;FLJ42875;PRDM16
cg24303076	chr11	45827260	0.34784	5.58401e-12	6.02548e-09	0.128873	7.67458e-11	7.9555e-08	0.78	SLC35C1;SLC35C1;SLC35C1;SLC35C1
cg04011671	chr2	43202474	0.232044	9.24367e-09	4.66641e-06	-0.174445	7.72521e-11	7.99186e-08	-2.08
cg07109801	chr3	49057661	0.689791	9.02435e-09	4.57054e-06	0.12952	7.93934e-11	8.1807e-08	1	MIR425;DALRD3;NDUFAF3;NDUFAF3;NDUFAF3;NDUFAF3
cg10879244	chr11	64577190	0.656409	1.50691e-09	9.17515e-07	0.112327	7.93349e-11	8.1807e-08	0.8	MEN1;MEN1;MEN1;MEN1;MEN1;MEN1;MEN1
cg16476561	chr3	23849126	0.672152	5.09952e-09	2.74562e-06	0.130209	7.92599e-11	8.1807e-08	0.97	UBE2E1-AS1;UBE2E1;UBE2E1
cg05785598	chr3	49045655	0.503574	4.13308e-10	2.87474e-07	0.199314	8.01393e-11	8.24662e-08	1.21	WDR6
cg09677763	chr11	3817793	0.152311	5.05551e-14	8.6705e-11	0.195795	8.09273e-11	8.31669e-08	1.67	NUP98;PGAP2;NUP98;PGAP2;PGAP2;NUP98;PGAP2;NUP98;PGAP2
cg27014354	chr16	69222573	0.564348	5.18786e-10	3.53869e-07	0.160967	8.12917e-11	8.3431e-08	1.02	SNTB2
cg03437912	chr13	29232327	0.305002	8.44663e-12	8.6347e-09	0.131425	8.16621e-11	8.35903e-08	0.83	POMP
cg09725874	chr1	27480106	0.631151	6.73385e-10	4.46008e-07	0.131653	8.16022e-11	8.35903e-08	0.89	SLC9A1
cg06872683	chr20	34328787	0.146259	1.0755e-12	1.36756e-09	0.140378	8.46453e-11	8.64163e-08	1.31	RBM39;RBM39;RBM39;RBM39;RBM39;RBM39;RBM39
cg24768817	chr7	142988620	0.624867	1.0933e-09	6.87783e-07	0.150163	8.50737e-11	8.67396e-08	1.03	CASP2;CASP2;CASP2;CASP2;CASP2;CASP2
cg00933182	chr17	43298345	0.582122	4.92191e-10	3.37208e-07	0.143398	8.55134e-11	8.70737e-08	0.92	FMNL1
cg08048279	chr11	61128853	0.321334	3.83778e-12	4.32124e-09	0.101754	8.85182e-11	8.98977e-08	0.64	TMEM138;CYBASC3;CYBASC3;TMEM138
cg03812850	chr8	94752158	0.243129	2.05288e-14	3.97737e-11	0.213801	9.21544e-11	9.33465e-08	1.44	RBM12B-AS1;RBM12B
cg02909068	chr2	71296469	0.685427	6.94031e-09	3.63103e-06	0.146105	9.35309e-11	9.44944e-08	1.14	NAGK
cg24134332	chr3	52445584	0.313852	6.4028e-12	6.7679e-09	0.146702	9.34561e-11	9.44944e-08	0.92	PHF7;BAP1;PHF7
cg19677893	chr12	56708950	0.611205	5.58926e-10	3.77602e-07	0.1492	9.37489e-11	9.45917e-08	1.05	CNPY2;CNPY2
cg09151742	chr12	122018897	0.158161	5.72001e-15	1.25892e-11	0.180212	9.60169e-11	9.67544e-08	1.55	KDM2B;KDM2B;KDM2B
cg06386814	chr9	137219673	0.686137	8.97009e-10	5.73585e-07	0.111465	9.69585e-11	9.73246e-08	0.84	RXRA
cg06709282	chr13	52028418	0.192291	2.45505e-12	2.90317e-09	0.143431	9.79279e-11	9.81708e-08	1.13	INTS6;INTS6;INTS6;INTS6;INTS6-AS1
cg03531211	chr6	32920102	0.650139	1.60626e-09	9.71161e-07	0.139177	9.87063e-11	9.86964e-08	1.02	HLA-DMA
cg09451574	chr4	113069076	0.671319	1.58145e-08	7.48274e-06	0.162188	1.0488e-10	1.04466e-07	1.25	C4orf32
cg14385233	chr12	120974301	0.503738	7.76575e-11	6.40487e-08	0.147865	1.04773e-10	1.04466e-07	0.88	RNF10
cg11130692	chr8	141643919	0.413758	4.70929e-12	5.14592e-09	0.100306	1.08213e-10	1.07648e-07	0.59	EIF2C2;EIF2C2
cg03854765	chr20	4981014	0.231313	1.46756e-12	1.81269e-09	0.185306	1.09339e-10	1.08629e-07	1.33	SLC23A2;SLC23A2
cg12276019	chr8	11057947	0.240119	1.38572e-12	1.71981e-09	0.210886	1.12054e-10	1.11184e-07	1.43	XKR6
cg14921166	chr1	219347989	0.361102	3.63858e-11	3.26809e-08	0.186975	1.12291e-10	1.11277e-07	1.12	LYPLAL1;LYPLAL1-AS1;LYPLAL1;LYPLAL1;LYPLAL1;LYPLAL1
cg18092095	chr19	50355506	0.290458	3.8503e-12	4.32599e-09	0.126619	1.14768e-10	1.13298e-07	0.82	PTOV1
cg02016764	chr4	38805732	0.31244	1.13339e-10	8.90347e-08	0.213084	1.16282e-10	1.14502e-07	1.34	TLR1
cg26234277	chr15	48622471	0.355732	5.33255e-11	4.58802e-08	0.119765	1.17425e-10	1.15189e-07	0.73	DUT;DUT
cg17588983	chr6	133137467	0.656246	4.49311e-10	3.09742e-07	0.101303	1.17721e-10	1.15335e-07	0.71	SNORD100;SNORA33;RPS12
cg04197548	chr10	75004945	0.359157	2.11214e-11	1.99388e-08	0.152238	1.20268e-10	1.17385e-07	0.91	DNAJC9
cg07569918	chr1	212002970	0.496878	3.56651e-10	2.52129e-07	0.191662	1.20122e-10	1.17385e-07	1.18	LPGAT1
cg23754392	chr10	22611454	0.270849	8.82871e-12	8.9898e-09	0.103048	1.20511e-10	1.17475e-07	0.7	BMI1
cg10940418	chr6	33167305	0.690492	1.95459e-09	1.16009e-06	0.114674	1.2077e-10	1.1758e-07	0.87	RXRB;RXRB;RXRB;SLC39A7;SLC39A7;SLC39A7
cg04599922	chr1	40348330	0.591496	2.60935e-10	1.90711e-07	0.115058	1.21112e-10	1.17765e-07	0.72	TRIT1
cg09257735	chr14	93581049	0.249224	1.04363e-11	1.04622e-08	0.171915	1.21739e-10	1.18221e-07	1.18	ITPK1;ITPK1;ITPK1
cg27506390	chr3	185540270	0.410444	3.95673e-12	4.41043e-09	0.123704	1.21885e-10	1.18221e-07	0.74	IGF2BP2;IGF2BP2;IGF2BP2;IGF2BP2;IGF2BP2;IGF2BP2;IGF2BP2
cg21413402	chr17	57785893	0.463035	1.01977e-10	8.10935e-08	0.155478	1.27153e-10	1.23023e-07	0.91	PTRH2;PTRH2;VMP1
cg15790653	chr3	100118836	0.473853	8.1623e-11	6.68422e-08	0.138915	1.27564e-10	1.23268e-07	0.82	LNP1;TOMM70A
cg12667716	chr4	39701901	0.18593	2.02971e-12	2.42604e-09	0.142754	1.31445e-10	1.26861e-07	1.16	UBE2K;UBE2K;UBE2K
cg04573482	chr17	73149496	0.146708	4.45191e-13	6.12174e-10	0.17868	1.33058e-10	1.28258e-07	1.6	HN1;HN1;HN1;HN1;HN1;HN1;HN1;HN1
cg24907525	chr16	58767165	0.458335	6.64019e-11	5.5772e-08	0.137738	1.33696e-10	1.28713e-07	0.81	GOT2;GOT2
cg15411268	chr15	72409146	0.279438	6.80281e-12	7.12298e-09	0.245131	1.35897e-10	1.3067e-07	1.57	SENP8;SENP8;SENP8;SENP8;SENP8;MYO9A
cg21142149	chr19	7588364	0.599439	3.06925e-10	2.19979e-07	0.106585	1.36078e-10	1.30682e-07	0.67	MCOLN1
cg03691573	chr2	214149718	0.57783	1.26715e-09	7.85068e-07	0.164335	1.38135e-10	1.32494e-07	1.06	LOC100130451;SPAG16;SPAG16;SPAG16;SPAG16
cg20092036	chr12	109914141	0.631045	1.95863e-09	1.16161e-06	0.130267	1.38681e-10	1.32853e-07	0.92	UBE3B;KCTD10;UBE3B
cg24913868	chr10	101296069	0.278644	5.05583e-11	4.37902e-08	0.183066	1.41129e-10	1.34866e-07	1.18	NKX2-3
cg00509357	chr6	2767832	0.173954	1.72048e-11	1.64818e-08	0.247508	1.416e-10	1.3515e-07	1.97	WRNIP1;WRNIP1
cg17538058	chr3	113776400	0.112708	4.51152e-16	1.26083e-12	0.13814	1.43923e-10	1.37199e-07	1.52	QTRTD1;KIAA1407;QTRTD1;QTRTD1;QTRTD1
cg27459121	chr16	1757247	0.117574	7.26447e-14	1.1857e-10	0.115801	1.4622e-10	1.39218e-07	1.28	MAPK8IP3;MAPK8IP3
cg13127231	chr13	111806949	0.479927	6.05556e-10	4.05928e-07	0.235345	1.47536e-10	1.40127e-07	1.43	ARHGEF7;ARHGEF7;ARHGEF7;ARHGEF7
cg00063111	chr3	39448952	0.237301	1.73092e-12	2.11113e-09	0.2062	1.48231e-10	1.40615e-07	1.42	SNORA6;RPSA;RPSA
cg13063967	chr12	12418943	0.210471	9.6232e-13	1.23171e-09	0.12052	1.51026e-10	1.42917e-07	0.92	LRP6
cg19746343	chr1	235290405	0.705712	2.28674e-09	1.33962e-06	0.108036	1.52207e-10	1.4386e-07	0.85	TOMM20
cg09296604	chr11	68517799	0.329115	1.23338e-11	1.22538e-08	0.242315	1.54315e-10	1.45322e-07	1.5	MTL5;MTL5
cg22588854	chr8	26433537	0.097445	9.22728e-11	7.45206e-08	0.184846	1.54003e-10	1.45322e-07	2	DPYSL2
cg22742943	chr2	96873312	0.18552	1.10433e-14	2.25784e-11	0.195521	1.54178e-10	1.45322e-07	1.52	STARD7
cg03599590	chr3	112282031	0.243682	1.88892e-12	2.28946e-09	0.23716	1.56941e-10	1.47616e-07	1.62	SLC35A5
cg26886875	chr6	31627653	0.582473	2.76754e-10	2.00575e-07	0.105599	1.57451e-10	1.47917e-07	0.65	C6orf47
cg07673230	chr8	98789233	0.50538	2.98881e-09	1.691e-06	0.253237	1.58322e-10	1.48555e-07	1.61	LAPTM4B
cg14374463	chr15	81590933	0.336484	2.52977e-11	2.33549e-08	0.135459	1.59335e-10	1.49325e-07	0.84	IL16;IL16;IL16
cg08257257	chr11	68517804	0.466828	8.76516e-11	7.12327e-08	0.179146	1.60176e-10	1.49933e-07	1.07	MTL5;MTL5
cg16565409	chr17	27048223	0.454875	4.12551e-10	2.87204e-07	0.199468	1.61815e-10	1.51285e-07	1.21	RPL23A;SNORD4A
cg20871412	chr11	74661225	0.38522	4.97151e-11	4.32528e-08	0.197583	1.65563e-10	1.54533e-07	1.17	XRRA1;XRRA1;XRRA1;SPCS2
cg18070470	chr3	130614013	0.170779	5.69616e-14	9.57465e-11	0.156876	1.69265e-10	1.57681e-07	1.31	ATP2C1;ATP2C1;ATP2C1;ATP2C1
cg15451248	chr3	155570809	0.801599	3.25133e-07	0.000106583	0.120616	1.78169e-10	1.64987e-07	1.43	SLC33A1
cg00849990	chr8	86090773	0.560478	8.35397e-10	5.38621e-07	0.156961	1.78389e-10	1.64993e-07	0.98	E2F5;E2F5
cg07040244	chr1	231555522	0.278914	2.63501e-12	3.08312e-09	0.238063	1.79356e-10	1.6569e-07	1.53	EGLN1
cg16290996	chr1	173835989	0.326804	2.38209e-11	2.21906e-08	0.183944	1.8378e-10	1.69576e-07	1.13	GAS5;SNORD78;SNORD76;SNORD77;SNORD44;SNORD79
cg11729363	chr3	183271175	0.477828	8.73275e-10	5.60716e-07	0.247161	1.8551e-10	1.70969e-07	1.53	KLHL6
cg12155547	chr11	65194965	0.385603	4.74259e-11	4.15871e-08	0.249356	1.87384e-10	1.72287e-07	1.5
cg26227044	chr1	231471991	0.757596	1.43641e-07	5.28397e-05	0.131592	1.87321e-10	1.72287e-07	1.28	EXOC8
cg20033981	chr13	41590153	0.130069	4.96351e-14	8.55046e-11	0.206618	1.90469e-10	1.74917e-07	1.91	ELF1
cg12378760	chr2	3623824	0.443075	3.61744e-10	2.55265e-07	0.201725	1.90961e-10	1.75162e-07	1.2	RPS7
cg10467021	chr20	45981590	0.633581	1.15263e-09	7.20438e-07	0.124986	1.96009e-10	1.7958e-07	0.84	ZMYND8;ZMYND8;ZMYND8;ZMYND8;ZMYND8;ZMYND8;ZMYND8;ZMYND8;ZMYND8;ZMYND8;ZMYND8;ZMYND8;ZMYND8;ZMYND8;ZMYND8;ZMYND8;ZMYND8;ZMYND8
cg26591829	chr1	227922241	0.26272	3.7898e-12	4.27341e-09	0.16041	1.9821e-10	1.81383e-07	1.07	JMJD4;JMJD4;SNAP47
cg13221868	chr1	52498888	0.103509	6.99032e-13	9.15841e-10	0.116863	1.98573e-10	1.81501e-07	1.36	KTI12;TXNDC12;TXNDC12;TXNDC12
cg26418770	chr17	14206886	0.313941	7.17769e-12	7.47845e-09	0.186964	2.04903e-10	1.86409e-07	1.16	HS3ST3B1;MGC12916
cg18836847	chr9	140136534	0.150889	4.41625e-13	6.08648e-10	0.114218	2.06781e-10	1.87898e-07	1.07	TUBB2C
cg19529471	chr13	35517634	0.439391	1.98928e-10	1.4875e-07	0.17814	2.0819e-10	1.88957e-07	1.05	NBEA
cg06951627	chr6	26196580	0.678216	1.04942e-07	4.03223e-05	0.165873	2.12159e-10	1.92111e-07	1.32
cg03773820	chr8	6264959	0.398763	1.25248e-10	9.7211e-08	0.17472	2.15214e-10	1.9465e-07	1.03	MCPH1
cg01735398	chr17	18907305	0.249863	6.24182e-12	6.62487e-09	0.209263	2.17061e-10	1.96092e-07	1.4	SLC5A10;FAM83G;SLC5A10
cg21602520	chr18	60985380	0.374155	4.31577e-11	3.81458e-08	0.133304	2.17806e-10	1.96537e-07	0.8	BCL2;BCL2
cg14159509	chr22	50219746	0.409785	6.98632e-11	5.8301e-08	0.164	2.19123e-10	1.97496e-07	0.96	BRD1;BRD1
cg15097669	chr12	56225116	0.412158	1.54965e-11	1.5012e-08	0.105575	2.2137e-10	1.9883e-07	0.62	TMEM198B;TMEM198B;TMEM198B;TMEM198B;TMEM198B;TMEM198B;TMEM198B
cg22606681	chr7	138147038	0.579447	5.15784e-09	2.76935e-06	0.159588	2.21194e-10	1.9883e-07	1.04	TRIM24;TRIM24
cg24607398	chr3	37033625	0.820664	6.93679e-07	0.000205152	0.10345	2.2127e-10	1.9883e-07	1.31	EPM2AIP1;MLH1
cg06057569	chr22	50219754	0.477734	1.95391e-09	1.16009e-06	0.283139	2.21819e-10	1.99002e-07	1.77	BRD1
cg10094358	chr6	31127271	0.418019	2.13201e-10	1.58054e-07	0.191654	2.25e-10	2.01623e-07	1.13	TCF19;TCF19;CCHCR1
cg03655142	chr1	153950843	0.610033	7.5465e-10	4.90631e-07	0.107645	2.26245e-10	2.02506e-07	0.7	JTB
cg06817772	chr12	50678007	0.702567	9.41616e-09	4.73197e-06	0.13128	2.28853e-10	2.04135e-07	1.04	LIMA1;LIMA1
cg23356411	chr9	130678453	0.387144	5.73433e-11	4.90113e-08	0.234604	2.28595e-10	2.04135e-07	1.4	ST6GALNAC4;ST6GALNAC4
cg23679615	chr6	31127159	0.13494	1.41383e-13	2.17585e-10	0.186263	2.28731e-10	2.04135e-07	1.8	TCF19;TCF19;CCHCR1
cg11998049	chr6	52441068	0.550891	3.28108e-10	2.33652e-07	0.11281	2.32588e-10	2.07171e-07	0.69	TRAM2
cg22469274	chr7	27187553	0.0333002	1.70671e-11	1.63702e-08	0.113985	2.3444e-10	2.084e-07	2.33	HOXA6
cg03301838	chr1	151318799	0.37389	4.45072e-11	3.92493e-08	0.131318	2.38342e-10	2.10823e-07	0.78	GBAT2;RFX5;RFX5;RFX5;RFX5
cg10582712	chr1	17767282	0.632598	6.74877e-10	4.46616e-07	0.113361	2.38472e-10	2.10823e-07	0.76	RCC2
cg22388948	chr6	82460558	0.263108	2.76292e-14	5.08667e-11	0.232066	2.38256e-10	2.10823e-07	1.55	FAM46A
cg02612650	chr6	26195910	0.202305	1.39413e-15	3.56293e-12	0.454216	2.45572e-10	2.16807e-07	3.22
cg17567838	chr6	33167488	0.56124	3.99202e-10	2.79414e-07	0.114772	2.50857e-10	2.20989e-07	0.71	SLC39A7;RXRB;SLC39A7
cg13718098	chr17	20944116	0.184944	3.8556e-16	1.10129e-12	0.187636	2.53191e-10	2.22775e-07	1.48	USP22
cg19111519	chr11	60610864	0.75824	5.41509e-08	2.25019e-05	0.125074	2.58098e-10	2.26835e-07	1.22	CCDC86
cg07571928	chr16	22020630	0.547863	5.59618e-09	2.98236e-06	0.227627	2.58885e-10	2.27013e-07	1.48	C16orf52
cg00498211	chr2	65217568	0.335764	1.6439e-11	1.58067e-08	0.2352	2.59879e-10	2.27372e-07	1.45	SLC1A4;SLC1A4
cg03529432	chr7	27187502	0.0607654	2.38446e-15	5.74097e-12	0.193195	2.60836e-10	2.27952e-07	2.69	HOXA6
cg21286967	chr6	31696710	0.547072	4.7183e-10	3.24116e-07	0.145547	2.62974e-10	2.29562e-07	0.92	DDAH2
cg20100049	chr11	67979188	0.313719	3.73048e-11	3.3429e-08	0.214961	2.64446e-10	2.30588e-07	1.33	SUV420H1;SUV420H1
cg00988069	chr1	150240456	0.666055	2.49987e-09	1.44941e-06	0.115212	2.67569e-10	2.3305e-07	0.82	APH1A;APH1A;APH1A;APH1A;APH1A;APH1A;APH1A
cg26177760	chr6	31507785	0.594198	8.93728e-10	5.71958e-07	0.126409	2.69978e-10	2.34884e-07	0.82	BAT1;BAT1
cg04733668	chr11	121324108	0.439773	9.69293e-11	7.78765e-08	0.113389	2.76988e-10	2.40713e-07	0.66	SORL1
cg13021301	chr17	7836533	0.302528	1.35874e-11	1.33964e-08	0.220682	2.78094e-10	2.41405e-07	1.38	TRAPPC1;CNTROB;CNTROB;TRAPPC1;TRAPPC1;TRAPPC1
cg17866778	chr6	26233442	0.231671	6.58582e-13	8.71664e-10	0.384822	2.78984e-10	2.41907e-07	2.66
cg27661104	chr2	232645033	0.515715	4.27777e-09	2.33884e-06	0.233983	2.82877e-10	2.45009e-07	1.49	PDE6D
cg19832381	chr6	27776524	0.303975	2.53332e-11	2.33549e-08	0.147258	2.84782e-10	2.46385e-07	0.93	HIST1H2BL;HIST1H3H
cg16864063	chr2	233927348	0.313728	9.00749e-12	9.14787e-09	0.102621	2.86336e-10	2.47454e-07	0.66	INPP5D;INPP5D
cg02333467	chr7	100290845	0.246314	6.00114e-12	6.38688e-09	0.187814	2.88442e-10	2.4872e-07	1.28
cg16052901	chr6	33240864	0.721266	2.39087e-08	1.0831e-05	0.120243	2.88219e-10	2.4872e-07	1.05	VPS52;RPS18
cg13074687	chr17	7517258	0.777266	1.01384e-07	3.91488e-05	0.111495	2.91017e-10	2.50662e-07	1.13	FXR2;SHBG
cg21937377	chr3	194868750	0.129857	4.09656e-12	4.55323e-09	0.186845	2.92636e-10	2.51778e-07	1.65	C3orf21
cg00040278	chr16	8961318	0.250649	1.61305e-12	1.97357e-09	0.227716	3.02046e-10	2.59299e-07	1.51	CARHSP1;CARHSP1;CARHSP1;CARHSP1;CARHSP1;CARHSP1
cg06321596	chr16	17562960	0.419756	2.7431e-10	1.99176e-07	0.231765	3.02488e-10	2.59392e-07	1.38	XYLT1
cg26974062	chr1	145440734	0.148284	4.69206e-13	6.38417e-10	0.209847	3.15094e-10	2.69904e-07	1.8	TXNIP;NBPF20;NBPF10;NBPF10
cg01787285	chr1	2162682	0.236241	3.29118e-10	2.34156e-07	0.155469	3.16806e-10	2.70774e-07	1.13	SKI
cg07176692	chr1	113500329	0.492918	2.32901e-09	1.35846e-06	0.193127	3.19522e-10	2.72795e-07	1.2	SLC16A1
cg01227450	chr5	74809654	0.552778	1.40935e-09	8.65575e-07	0.151629	3.22116e-10	2.74708e-07	0.94	POLK
cg18477674	chr10	133793527	0.554108	1.33157e-07	4.94041e-05	0.337003	3.24163e-10	2.7615e-07	2.55	BNIP3
cg01601847	chr16	18800512	0.271343	3.776e-11	3.37979e-08	0.120582	3.29831e-10	2.80058e-07	0.81	RPS15A;RPS15A
cg14149172	chr1	151298905	0.584037	1.19564e-09	7.4373e-07	0.127154	3.30804e-10	2.80577e-07	0.81	PI4KB
cg17100154	chr12	6807623	0.615689	1.49726e-09	9.12943e-07	0.128723	3.31603e-10	2.80949e-07	0.85	PIANP;PIANP;PIANP
cg10510742	chr16	30620917	0.120944	7.62895e-14	1.23998e-10	0.129285	3.33384e-10	2.81444e-07	1.43	ZNF689
cg08164233	chr13	37394589	0.583901	6.98088e-10	4.5885e-07	0.123956	3.34605e-10	2.81954e-07	0.79	RFXAP
cg21895593	chr7	138917734	0.227619	6.71982e-11	5.63191e-08	0.170546	3.41883e-10	2.87463e-07	1.24	UBN2
cg12086028	chr6	33241026	0.404472	4.08771e-10	2.8534e-07	0.201002	3.51017e-10	2.94824e-07	1.2	VPS52;RPS18
cg04020309	chr1	247496094	0.424149	4.80876e-11	4.20464e-08	0.141452	3.51782e-10	2.95148e-07	0.84	ZNF496
cg19713429	chr1	19810690	0.281596	5.71985e-11	4.89414e-08	0.21864	3.57159e-10	2.99336e-07	1.41	CAPZB
cg16987556	chr4	54245040	0.153412	3.85348e-12	4.32599e-09	0.13052	3.72929e-10	3.1188e-07	1.21	FIP1L1;FIP1L1;FIP1L1
cg22773697	chr1	221054430	0.377145	1.62984e-10	1.23417e-07	0.272548	3.78584e-10	3.16269e-07	1.65	HLX-AS1;HLX
cg01229567	chr1	1549818	0.197568	7.5165e-11	6.2191e-08	0.162613	3.80634e-10	3.1696e-07	1.31	MIB2;MIB2;MIB2;MIB2;MIB2;MIB2
cg02140579	chr4	159091837	0.41246	7.22917e-11	6.01339e-08	0.361828	3.79874e-10	3.1696e-07	2.39	FAM198B;FAM198B;FAM198B
cg11666365	chr5	131824796	0.295597	1.38606e-11	1.36484e-08	0.10977	3.80425e-10	3.1696e-07	0.72	IRF1
cg14544831	chr18	60985269	0.509967	9.09076e-10	5.80431e-07	0.150696	3.84596e-10	3.19574e-07	0.91	BCL2;BCL2
cg00907427	chr1	23668691	0.0907252	5.42229e-15	1.20708e-11	0.106617	3.89684e-10	3.23455e-07	1.4	HNRNPR;HNRNPR;HNRNPR;HNRNPR
cg01443426	chr22	38201594	0.144028	1.95315e-13	2.93509e-10	0.173641	3.9737e-10	3.29483e-07	1.56	H1F0
cg20152539	chr17	14206871	0.34246	4.77587e-11	4.18318e-08	0.308915	3.99134e-10	3.30593e-07	1.93	HS3ST3B1;MGC12916
cg01930746	chr2	10950511	0.165066	1.59204e-11	1.5346e-08	0.116338	4.09927e-10	3.39171e-07	1.04	PDIA6
cg01933228	chr1	100316637	0.379429	9.82482e-11	7.86919e-08	0.182628	4.27145e-10	3.52291e-07	1.1	AGL;AGL;AGL;AGL;AGL;AGL
cg21428393	chr7	26244131	0.101633	8.50777e-15	1.78164e-11	0.100151	4.31517e-10	3.55519e-07	1.23	CBX3;CBX3
cg11298343	chr19	41306150	0.331581	3.59535e-11	3.23674e-08	0.11269	4.37549e-10	3.59727e-07	0.7	EGLN2;EGLN2
cg17337668	chr17	36863216	0.330229	3.48694e-11	3.16482e-08	0.242741	4.40507e-10	3.61776e-07	1.5	MLLT6
cg13384049	chr2	96873221	0.425873	1.52605e-10	1.16352e-07	0.133278	4.45174e-10	3.65222e-07	0.78	STARD7-AS1;STARD7
cg01674982	chr20	23332442	0.188582	1.44158e-12	1.78344e-09	0.119798	4.46218e-10	3.65307e-07	0.98	NXT1
cg20547647	chr12	98911436	0.274451	4.57984e-12	5.01858e-09	0.234423	4.4578e-10	3.65307e-07	1.52	TMPO;TMPO;TMPO;TMPO;TMPO-AS1
cg26515799	chr22	42083886	0.230952	1.51179e-11	1.47371e-08	0.154731	4.48689e-10	3.66944e-07	1.11	SNU13;SNU13
cg13543544	chr1	193030225	0.561846	5.80075e-09	3.08258e-06	0.189645	4.58071e-10	3.74222e-07	1.23	UCHL5;TROVE2;TROVE2;TROVE2;TROVE2;TROVE2;TROVE2
cg21226442	chr12	27088580	0.610312	3.24131e-09	1.80908e-06	0.141818	4.60579e-10	3.75876e-07	0.94	C12orf11
cg02892925	chr8	60032926	0.690154	9.93314e-08	3.83944e-05	0.165643	4.66042e-10	3.79935e-07	1.41	TOX
cg00530414	chr16	18800193	0.499568	7.12747e-10	4.66511e-07	0.127405	4.67171e-10	3.80202e-07	0.75	RPS15A;RPS15A
cg07014891	chr10	81964234	0.299909	6.58662e-11	5.55021e-08	0.11357	4.67347e-10	3.80202e-07	0.73	ANXA11;ANXA11;ANXA11;ANXA11;ANXA11;ANXA11;ANXA11
cg14442492	chr5	95296150	0.552309	6.24414e-10	4.16056e-07	0.11328	4.72391e-10	3.83565e-07	0.69	ELL2
cg22789605	chr12	51419164	0.0998011	6.03396e-15	1.32054e-11	0.104675	4.74035e-10	3.84435e-07	1.3	SLC11A2
cg21597480	chr17	66511166	0.396914	1.45168e-10	1.11227e-07	0.264071	4.74557e-10	3.84457e-07	1.59	PRKAR1A;PRKAR1A;PRKAR1A;PRKAR1A;PRKAR1A;PRKAR1A
cg25551273	chr22	19108954	0.581758	2.8978e-09	1.64574e-06	0.147551	4.80995e-10	3.88861e-07	0.94	DGCR2;DGCR2;DGCR2;DGCR2;DGCR2
cg21890448	chr1	116213676	0.2343	6.32608e-12	6.70514e-09	0.184004	4.86165e-10	3.92633e-07	1.27	VANGL1;VANGL1;VANGL1
cg25461186	chr12	122518089	0.550294	1.10062e-09	6.91823e-07	0.150369	4.89134e-10	3.9421e-07	0.93	MLXIP
cg25840926	chr2	20647987	0.538921	2.06329e-09	1.21625e-06	0.182397	4.88974e-10	3.9421e-07	1.15	RHOB;RHOB
cg04771062	chr6	2768117	0.560914	2.04243e-09	1.20487e-06	0.202225	4.89862e-10	3.94388e-07	1.34	WRNIP1;WRNIP1
cg19465320	chr17	40426890	0.66891	3.92586e-09	2.16625e-06	0.106189	4.91633e-10	3.95404e-07	0.77	STAT5B
cg12432980	chr20	5987794	0.259672	5.18054e-11	4.47209e-08	0.127223	4.93357e-10	3.96141e-07	0.87	CRLS1;CRLS1
cg03828860	chr17	7836283	0.129161	2.36558e-12	2.8102e-09	0.132974	5.0478e-10	4.04304e-07	1.34	CNTROB;CNTROB;CNTROB;CNTROB;TRAPPC1;TRAPPC1;TRAPPC1;TRAPPC1
cg10453758	chr3	132380190	0.528791	5.03319e-10	3.44225e-07	0.135403	5.05324e-10	4.04323e-07	0.81	UBA5;UBA5;ACAD11
cg04545963	chr14	35872393	0.430644	3.8922e-10	2.73165e-07	0.144403	5.07451e-10	4.0519e-07	0.85	NFKBIA
cg14725580	chr6	34663155	0.282943	2.99206e-12	3.46955e-09	0.144371	5.07041e-10	4.0519e-07	0.96	C6orf106;C6orf106
cg10930293	chr19	55895837	0.278656	1.54262e-10	1.17384e-07	0.232137	5.16834e-10	4.11836e-07	1.51	RPL28;RPL28;RPL28;RPL28;RPL28;TMEM238
cg21201657	chr19	5624574	0.367426	1.71593e-10	1.29181e-07	0.152981	5.17756e-10	4.12148e-07	0.91	SAFB
cg27657593	chr3	186502448	0.239513	2.64694e-12	3.09244e-09	0.136852	5.28639e-10	4.1995e-07	0.97	EIF4A2;SNORD2
cg24202477	chr14	102607346	0.80177	3.79587e-07	0.000122318	0.105045	5.41361e-10	4.29617e-07	1.19	HSP90AA1;WDR20;WDR20;WDR20;WDR20;WDR20;WDR20;WDR20;WDR20;WDR20
cg07330123	chr16	3005479	0.644452	4.66281e-09	2.53331e-06	0.11259	5.42675e-10	4.30221e-07	0.79
cg23424128	chr2	27631130	0.606011	2.36996e-08	1.07551e-05	0.180659	5.49935e-10	4.35532e-07	1.23	PPM1G
cg17422460	chr6	31632171	0.425223	3.12089e-10	2.23474e-07	0.159891	5.68996e-10	4.4971e-07	0.94	BAT4;CSNK2B
cg19621076	chr1	26800075	0.370735	1.13859e-10	8.93532e-08	0.21038	5.76517e-10	4.55191e-07	1.25	HMGN2
cg23062357	chr14	22938675	0.449318	4.7525e-09	2.57126e-06	-0.239702	5.92729e-10	4.66098e-07	-1.69
cg02930969	chr14	102607181	0.367841	6.04737e-11	5.13479e-08	0.110165	6.04427e-10	4.74336e-07	0.66	HSP90AA1;WDR20;WDR20;WDR20;WDR20;WDR20;WDR20;WDR20;WDR20;WDR20
cg01935722	chr19	45683155	0.31039	5.29168e-12	5.72594e-09	0.190029	6.10066e-10	4.78278e-07	1.19	BLOC1S3
cg09196386	chr16	8961413	0.137921	1.29486e-13	2.01201e-10	0.165481	6.11831e-10	4.7895e-07	1.54	CARHSP1;CARHSP1
cg26608693	chr1	14027581	0.125751	1.42366e-12	1.76407e-09	0.166701	6.12156e-10	4.7895e-07	1.68	PRDM2
cg13904286	chr1	10531991	0.289613	4.0272e-11	3.57579e-08	0.112268	6.15608e-10	4.81166e-07	0.73	DFFA;DFFA
cg07536344	chr12	72149721	0.566588	6.57132e-09	3.45193e-06	0.18588	6.1835e-10	4.82824e-07	1.22	RAB21
cg11324953	chr4	3077939	0.667636	2.01102e-09	1.18905e-06	0.135792	6.23919e-10	4.86683e-07	1	HTT
cg00292107	chr1	32800350	0.374954	4.8934e-11	4.26688e-08	0.120501	6.30379e-10	4.91229e-07	0.72	MARCKSL1
cg06272239	chr5	115176426	0.137694	1.64229e-11	1.58067e-08	0.118416	6.5699e-10	5.10941e-07	1.18	ATG12;ATG12;ATG12;ATG12;ATG12;AP3S1
cg20725067	chr3	23851386	0.506048	1.57965e-09	9.56559e-07	0.173681	6.67148e-10	5.18322e-07	1.05	UBE2E1;UBE2E1;UBE2E1
cg07204479	chr12	89915527	0.755192	8.17156e-08	3.2474e-05	0.128865	6.68084e-10	5.18531e-07	1.24	WDR51B;GALNT4;GALNT4
cg09393448	chr6	2768616	0.230067	1.06703e-11	1.0683e-08	0.253311	6.69975e-10	5.19479e-07	1.76	WRNIP1;WRNIP1
cg17916418	chr3	128368141	0.594072	1.89585e-09	1.12954e-06	0.142182	6.73677e-10	5.21829e-07	0.91	RPN1
cg08376824	chr20	5987738	0.622083	3.25743e-08	1.43062e-05	0.174909	6.75133e-10	5.22436e-07	1.22	CRLS1;CRLS1
cg21669159	chr7	100032757	0.41985	3.75483e-10	2.6448e-07	0.139748	6.76612e-10	5.22568e-07	0.82
cg20162239	chr14	95998494	0.479975	1.34096e-09	8.275e-07	0.199822	7.10497e-10	5.47077e-07	1.2
cg09721427	chr10	94448702	0.120633	2.76301e-13	4.03504e-10	0.109321	7.15289e-10	5.50221e-07	1.2	HHEX
cg07136635	chr5	52096641	0.159316	8.61117e-12	8.79134e-09	0.167952	7.29511e-10	5.60606e-07	1.47	ITGA1;PELO
cg00378510	chr19	2291020	0.290359	2.00852e-12	2.40812e-09	0.436422	7.34918e-10	5.64203e-07	2.9	LINGO3
cg03711485	chr10	101296036	0.315613	2.36104e-10	1.73871e-07	0.211577	7.45526e-10	5.71218e-07	1.32	NKX2-3
cg13442969	chr12	68044208	0.317303	3.87226e-12	4.3287e-09	0.164578	7.55329e-10	5.78159e-07	1.04	DYRK2;DYRK2
cg16406078	chr20	825634	0.276942	4.06698e-11	3.60699e-08	0.164598	7.68319e-10	5.87524e-07	1.07	FAM110A;FAM110A;FAM110A
cg01323720	chr17	55342462	0.684222	1.37122e-08	6.5924e-06	0.13596	7.72368e-10	5.8946e-07	1.04	MSI2;MSI2
cg01591025	chr7	25018595	0.550636	4.21615e-09	2.31166e-06	0.161454	7.73224e-10	5.89534e-07	1	OSBPL3;OSBPL3;OSBPL3;OSBPL3
cg21439672	chr12	7260546	0.563255	3.29666e-09	1.83734e-06	0.157139	7.79501e-10	5.93493e-07	0.99	C1RL;LOC283314
cg02118194	chr19	46404538	0.535362	8.66707e-10	5.56959e-07	0.11579	7.94125e-10	6.03692e-07	0.7	MYPOP
cg14095299	chr17	73149526	0.0951422	2.64435e-13	3.86903e-10	0.107321	8.02468e-10	6.08843e-07	1.33	HN1;HN1;HN1;HN1;HN1;HN1;HN1;HN1
cg14044640	chr7	27187560	0.04358	4.35667e-14	7.67527e-11	0.16113	8.09758e-10	6.13315e-07	2.64	HOXA6
cg13951797	chr16	2204381	0.54877	1.73071e-09	1.03913e-06	0.13658	8.39833e-10	6.34096e-07	0.84	TRAF7
cg14502181	chr2	88925996	0.474068	1.53797e-09	9.3374e-07	0.175362	8.41305e-10	6.34591e-07	1.04	EIF2AK3
cg00691729	chr17	58468300	0.427473	1.0039e-10	7.99947e-08	0.18682	8.52647e-10	6.42522e-07	1.13	USP32
cg13824500	chr10	114394236	0.776795	1.32229e-11	1.30536e-08	-0.158321	8.59316e-10	6.4692e-07	-1.13	VTI1A
cg26558951	chr10	75534675	0.238129	1.15505e-10	9.04238e-08	0.123967	8.76859e-10	6.59488e-07	0.89	FUT11;FUT11
cg14016875	chr17	14206981	0.449637	2.5064e-09	1.45211e-06	0.229117	8.84299e-10	6.63798e-07	1.43	HS3ST3B1;MGC12916
cg04961911	chr9	35079141	0.259918	4.52132e-11	3.98267e-08	0.113028	8.92512e-10	6.68671e-07	0.77	FANCG
cg03483709	chr10	81964318	0.175201	1.74919e-11	1.66746e-08	0.118706	8.9551e-10	6.70271e-07	1.01	ANXA11;ANXA11;ANXA11;ANXA11;ANXA11;ANXA11
cg11724055	chr1	23667475	0.596161	8.70769e-09	4.43038e-06	0.151664	9.12081e-10	6.80054e-07	0.99	HNRNPR;HNRNPR;HNRNPR;HNRNPR
cg08196561	chr16	87525539	0.563676	6.92508e-07	0.000204884	0.322688	9.30883e-10	6.93407e-07	2.51	ZCCHC14
cg09594075	chr17	1358505	0.421075	3.01706e-10	2.16638e-07	0.127192	9.33765e-10	6.94222e-07	0.74	CRK;CRK
cg07615364	chr3	52088726	0.389113	3.16551e-10	2.26044e-07	0.118618	9.40576e-10	6.98618e-07	0.71	DUSP7
cg17428832	chr5	115420163	0.442333	2.40651e-10	1.76885e-07	0.140495	9.95537e-10	7.35223e-07	0.82	COMMD10;COMMD10
cg17480224	chr20	30947514	0.16031	1.13988e-12	1.43765e-09	0.138608	1.00348e-09	7.40387e-07	1.23	ASXL1;ASXL1
cg25430089	chr9	128525927	0.844482	1.19058e-12	1.49432e-09	-0.267285	1.00593e-09	7.41486e-07	-2.22	PBX3;PBX3;PBX3;PBX3
cg10913581	chr10	101287231	0.480495	1.0186e-09	6.44964e-07	0.124862	1.04286e-09	7.67073e-07	0.74	LINC01475
cg15679320	chr12	110317274	0.355045	7.12024e-10	4.66431e-07	0.193523	1.04283e-09	7.67073e-07	1.19	GLTP
cg24876187	chr6	31126871	0.275578	7.85096e-11	6.45458e-08	0.166837	1.0436e-09	7.67073e-07	1.1	CCHCR1;CCHCR1;TCF19;TCF19;CCHCR1
cg03534662	chr3	45636225	0.516962	2.45167e-09	1.42359e-06	0.14806	1.06072e-09	7.78922e-07	0.9	LIMD1
cg15221589	chr17	73044258	0.205291	3.50426e-12	3.99785e-09	0.184657	1.06433e-09	7.80834e-07	1.38	ATP5H;ATP5H;KCTD2;KCTD2;KCTD2
cg17797863	chr4	2009396	0.503779	1.57812e-09	9.56378e-07	0.160856	1.07276e-09	7.86276e-07	0.97	WHSC2
cg20462883	chr12	122461621	0.284463	1.53028e-11	1.48613e-08	0.182889	1.09594e-09	8.01753e-07	1.18	BCL7A;BCL7A
cg24360658	chr12	92536503	0.401839	4.60236e-10	3.16992e-07	0.235427	1.10452e-09	8.0727e-07	1.45	C12orf79;C12orf79;C12orf79;C12orf79;BTG1;C12orf79
cg07642595	chr13	113952548	0.290205	9.40673e-11	7.57336e-08	0.269181	1.10968e-09	8.10276e-07	1.69	LAMP1
cg01388498	chr16	87426912	0.109516	8.19308e-12	8.43097e-09	0.103362	1.13717e-09	8.29567e-07	1.27	FBXO31;MAP1LC3B
cg19103219	chr10	101287059	0.691995	2.16065e-08	9.92114e-06	0.131942	1.15627e-09	8.42712e-07	1.07
cg26426142	chr6	26044274	0.0918529	6.79612e-12	7.12298e-09	0.17134	1.16504e-09	8.48305e-07	1.98	HIST1H2BB;HIST1H3C
cg15533935	chr12	93774767	0.314218	5.59718e-11	4.79975e-08	0.219058	1.17469e-09	8.53736e-07	1.36	NUDT4P2;NUDT4P1;NUDT4;NUDT4;NUDT4;NUDT4;NUDT4
cg21649580	chr22	50682691	0.0888915	1.16611e-16	3.75923e-13	0.156588	1.18824e-09	8.62777e-07	1.95	TUBGCP6
cg25699034	chr17	74721824	0.372883	2.85776e-10	2.05961e-07	0.104604	1.19768e-09	8.68817e-07	0.65	C17orf95;JMJD6;JMJD6
cg08568155	chr8	127569139	0.0526056	1.5734e-16	4.87016e-13	0.158849	1.21996e-09	8.8333e-07	2.73	FAM84B
cg03977382	chr11	99564911	0.908132	6.87091e-10	4.53154e-07	-0.102065	1.26855e-09	9.15655e-07	-1.27	CNTN5;CNTN5;CNTN5;CNTN5
cg14160349	chr7	86783477	0.303979	1.54971e-10	1.17809e-07	0.184868	1.26791e-09	9.15655e-07	1.16	DMTF1;DMTF1;DMTF1;DMTF1;DMTF1
cg20765408	chr13	25085669	0.190334	1.29595e-10	1.00284e-07	0.22837	1.30576e-09	9.40199e-07	1.71	PARP4
cg08832851	chr12	92535822	0.332878	5.49723e-10	3.73006e-07	0.207965	1.32077e-09	9.50122e-07	1.3	BTG1
cg16355231	chr1	2344979	0.371983	1.30905e-09	8.0909e-07	0.109774	1.355e-09	9.72946e-07	0.68	PEX10;PEX10
cg08122386	chr6	26195954	0.191631	2.28979e-16	6.92213e-13	0.573858	1.36173e-09	9.76876e-07	4.27
cg18334681	chr6	132066129	0.113106	1.79367e-11	1.70777e-08	0.165926	1.39801e-09	1.00105e-06	1.66	ENPP3
cg00630636	chr5	122112409	0.659326	3.80165e-07	0.000122454	0.181847	1.44656e-09	1.03201e-06	1.38	SNX2;SNX2
cg10184431	chr6	27783226	0.367008	9.1347e-11	7.39265e-08	0.199612	1.45093e-09	1.03418e-06	1.19	HIST1H2AJ;HIST1H2BM;HIST1H2BM
cg16501237	chr10	99081016	0.0836532	3.69505e-11	3.31497e-08	0.18828	1.45492e-09	1.03607e-06	2.08	FRAT1;FRAT1
cg18479961	chr7	150935476	0.709732	9.51024e-08	3.70548e-05	0.124197	1.45717e-09	1.03673e-06	1.01	MIR671;CHPF2
cg24463634	chr10	102673777	0.297565	1.03544e-10	8.22551e-08	0.151346	1.51569e-09	1.07541e-06	0.96	FAM178A;FAM178A
cg11230591	chr17	73149482	0.105498	4.49436e-12	4.93188e-09	0.104556	1.52513e-09	1.08112e-06	1.19	HN1;HN1;HN1;HN1;HN1;HN1;HN1;HN1
cg14541870	chr12	122250380	0.117035	4.10679e-12	4.55537e-09	0.108664	1.56759e-09	1.10718e-06	1.21	SETD1B
cg17832704	chr17	7516888	0.692252	1.04217e-08	5.16711e-06	0.118584	1.56954e-09	1.10755e-06	0.9	SHBG;FXR2
cg04272105	chr1	21501716	0.32089	1.22481e-10	9.53491e-08	0.119384	1.61057e-09	1.13317e-06	0.75	EIF4G3;EIF4G3;EIF4G3
cg09329266	chr6	31127357	0.345036	3.04043e-10	2.18114e-07	0.137353	1.61614e-09	1.13425e-06	0.84	TCF19;TCF19;CCHCR1
cg21386484	chr6	32159527	0.374625	8.30601e-10	5.36419e-07	0.219112	1.62281e-09	1.13688e-06	1.32	GPSM3
cg00502077	chr1	226186128	0.176579	1.08508e-12	1.37749e-09	0.141798	1.65943e-09	1.16044e-06	1.19	C1orf55
cg21176026	chr4	156592010	0.709361	9.79102e-08	3.79963e-05	0.152499	1.66613e-09	1.16408e-06	1.28	GUCY1A3;GUCY1A3;GUCY1A3;GUCY1A3;GUCY1A3;GUCY1A3;GUCY1A3
cg15903032	chr10	101297605	0.589288	6.34948e-09	3.34898e-06	0.136497	1.67703e-09	1.17064e-06	0.9
cg17026002	chr15	36799186	0.416679	2.00358e-09	1.18555e-06	0.165436	1.72691e-09	1.20329e-06	0.98
cg27129922	chr6	30690346	0.173671	5.17242e-12	5.61252e-09	0.160057	1.74153e-09	1.2124e-06	1.31	TUBB
cg14034325	chr10	43891459	0.444449	1.39697e-09	8.58653e-07	0.185647	1.85013e-09	1.28111e-06	1.1	HNRNPF;HNRNPF;HNRNPF;HNRNPF;HNRNPF;HNRNPF
cg02451670	chr1	212207806	0.757155	5.82593e-07	0.000176739	0.125997	1.85733e-09	1.28495e-06	1.21	INTS7;DTL
cg13897348	chr1	1549699	0.289239	2.61925e-10	1.91093e-07	0.147244	1.86834e-09	1.29142e-06	1	MIB2;MIB2;MIB2;MIB2;MIB2
cg15726169	chr6	53661064	0.495075	7.52032e-09	3.89254e-06	0.183296	1.8825e-09	1.29889e-06	1.12	LRRC1
cg16843099	chr5	178956830	0.767566	2.25853e-06	0.00055829	0.144571	1.89325e-09	1.30516e-06	1.52
cg12375158	chr1	42801728	0.157743	4.73559e-12	5.16014e-09	0.107511	1.89977e-09	1.30849e-06	1	FOXJ3;FOXJ3;FOXJ3;FOXJ3
cg06199761	chr2	202099846	0.55188	9.50162e-09	4.76875e-06	0.144615	1.90352e-09	1.30991e-06	0.91	CASP8;CASP8;CASP8;CASP8
cg25695658	chr3	57743078	0.101142	2.60535e-14	4.86575e-11	0.112279	1.91021e-09	1.31335e-06	1.36	SLMAP
cg01357135	chr3	160475128	0.212203	9.73472e-12	9.82223e-09	0.143243	1.91939e-09	1.31849e-06	1.1	PPM1L
cg18233411	chr12	74934087	0.762821	8.2543e-07	0.000237341	0.122343	1.92532e-09	1.3214e-06	1.2	LOC552889;LOC552889
cg04783279	chr14	32548395	0.759449	5.06368e-07	0.000156612	0.129922	1.93342e-09	1.32579e-06	1.27	ARHGAP5;ARHGAP5
cg19652271	chr6	122722069	0.442532	1.62478e-09	9.8083e-07	0.210815	1.94911e-09	1.33536e-06	1.25	HSF2;HSF2;HSF2
cg18182216	chr1	150978385	0.703085	2.40614e-08	1.08938e-05	0.136831	2.01808e-09	1.37897e-06	1.09	FAM63A;FAM63A;FAM63A;FAM63A;FAM63A
cg16931076	chr12	1702001	0.306211	1.87911e-10	1.41056e-07	0.133793	2.06221e-09	1.40665e-06	0.85	FBXL14
cg08934677	chr2	88925870	0.660761	1.37822e-07	5.08921e-05	0.161135	2.10467e-09	1.4331e-06	1.2	EIF2AK3
cg18673409	chr17	74448160	0.496634	2.49116e-09	1.44544e-06	0.147621	2.11198e-09	1.43682e-06	0.88	AANAT;UBE2O
cg06991974	chr1	2984218	0.218269	2.53413e-11	2.33549e-08	0.15022	2.11424e-09	1.43709e-06	1.11	FLJ42875;FLJ42875
cg00199059	chr20	45317219	0.607159	5.61682e-09	2.99097e-06	0.135778	2.12336e-09	1.44116e-06	0.9	TP53RK
cg07481697	chr2	105955171	0.433638	8.77205e-10	5.6231e-07	0.126577	2.12523e-09	1.44116e-06	0.74	C2orf49;C2orf49
cg10142520	chr11	65344604	0.316503	2.10387e-10	1.56566e-07	0.139447	2.12579e-09	1.44116e-06	0.88	EHBP1L1
cg07368857	chr3	71276336	0.656984	5.61699e-10	3.78816e-07	-0.214674	2.13449e-09	1.4458e-06	-1.34	FOXP1;FOXP1
cg08830672	chr16	67516286	0.709426	1.17632e-07	4.45554e-05	0.15714	2.14906e-09	1.45344e-06	1.34	ATP6V0D1
cg07336299	chr19	14064341	0.393793	6.71917e-10	4.45416e-07	0.102324	2.17673e-09	1.46929e-06	0.61	DCAF15;PODNL1;PODNL1
cg06239064	chr12	66697621	0.360565	7.84171e-10	5.08972e-07	0.202667	2.24356e-09	1.51308e-06	1.23	HELB
cg04577162	chr7	73667397	0.652083	9.57009e-09	4.79406e-06	0.109839	2.25672e-09	1.51932e-06	0.76	RFC2;RFC2
cg05716142	chr3	71276553	0.503011	8.84265e-09	4.49089e-06	-0.223022	2.26131e-09	1.52109e-06	-1.43	FOXP1;FOXP1;FOXP1;FOXP1;FOXP1;FOXP1;FOXP1
cg07133347	chr1	107600762	0.67721	1.45458e-06	0.000384931	0.192026	2.27604e-09	1.52855e-06	1.59	PRMT6;PRMT6
cg17197774	chr8	59467209	0.186031	2.40043e-11	2.22813e-08	0.142975	2.33076e-09	1.5624e-06	1.17	SDCBP;SDCBP;SDCBP;SDCBP;SDCBP
cg19220282	chr2	65217528	0.387118	1.08175e-09	6.81616e-07	0.211469	2.35773e-09	1.57775e-06	1.26	SLC1A4;SLC1A4
cg07222505	chr5	74161231	0.495849	1.35547e-08	6.52878e-06	0.196491	2.37604e-09	1.58864e-06	1.22	FAM169A
cg07545627	chr8	57905325	0.113671	3.91935e-12	4.37504e-09	0.109684	2.38439e-09	1.59285e-06	1.24	IMPAD1
cg18363886	chr7	112092440	0.696705	2.47796e-07	8.44379e-05	0.14865	2.38707e-09	1.59327e-06	1.19	IFRD1;IFRD1;IFRD1;IFRD1;IFRD1;IFRD1
cg03260799	chr11	66444738	0.310214	1.75755e-10	1.32186e-07	0.139659	2.42663e-09	1.61828e-06	0.88	RBM4B
cg15482002	chr3	129323930	0.594462	3.12531e-07	0.000103061	0.233026	2.43375e-09	1.62164e-06	1.64	PLXND1
cg19607918	chr2	97303065	0.181859	8.52701e-10	5.48612e-07	0.114718	2.45393e-09	1.63369e-06	1.04	KANSL3;KANSL3;KANSL3;KANSL3;KANSL3;KANSL3;KANSL3
cg16421089	chr15	44830262	0.19435	5.81272e-11	4.95722e-08	0.123122	2.49013e-09	1.65637e-06	0.99	EIF3J-AS1;EIF3J-AS1;EIF3J;EIF3J;EIF3J
cg06016427	chr4	71862187	0.300112	3.52103e-11	3.18459e-08	0.212	2.52011e-09	1.67488e-06	1.36	DCK
cg17602887	chr13	31037582	0.324368	3.79557e-10	2.66865e-07	0.219692	2.5363e-09	1.6842e-06	1.36	HMGB1
cg20987067	chr8	8747297	0.690601	1.30452e-07	4.85862e-05	0.14318	2.5526e-09	1.69213e-06	1.13	MFHAS1
cg17803993	chr3	71276214	0.34281	1.9287e-08	8.94598e-06	-0.14033	2.55827e-09	1.69444e-06	-1.06	FOXP1;FOXP1
cg15676847	chr11	74108403	0.695852	3.70647e-08	1.61234e-05	0.123998	2.56258e-09	1.69585e-06	0.98	PGM2L1
cg16815625	chr8	141229477	0.704806	2.5297e-08	1.13737e-05	0.147625	2.62402e-09	1.73355e-06	1.41	TRAPPC9;TRAPPC9
cg09999582	chr2	103352711	0.239174	1.88178e-10	1.41119e-07	0.120464	2.6404e-09	1.74141e-06	0.88	MFSD9
cg20384542	chr6	42533883	0.72484	1.5578e-07	5.65557e-05	0.128325	2.63917e-09	1.74141e-06	1.09	UBR2;UBR2
cg24230340	chr2	74758080	0.237342	1.66441e-11	1.59841e-08	0.140738	2.68168e-09	1.76714e-06	1	HTRA2;HTRA2;AUP1
cg10344383	chr2	88925885	0.268134	1.94513e-10	1.4573e-07	0.175096	2.69775e-09	1.77472e-06	1.17	EIF2AK3
cg04410989	chr20	35578437	0.300868	1.81986e-09	1.08934e-06	0.133712	2.72275e-09	1.78814e-06	0.88	SAMHD1
cg24218620	chr17	27229069	0.334166	2.68497e-10	1.95502e-07	0.172108	2.73001e-09	1.79139e-06	1.05	DHRS13
cg00166216	chr3	194407860	0.12644	1.04661e-13	1.66968e-10	0.218168	2.77374e-09	1.81701e-06	2.1	FAM43A
cg09003954	chr18	57025294	0.444116	5.38776e-09	2.88283e-06	0.183269	2.78332e-09	1.82175e-06	1.09	LMAN1
cg14435807	chr15	74218780	0.39946	6.3188e-10	4.2067e-07	0.120195	2.79279e-09	1.82334e-06	0.71	LOXL1
cg23504411	chr6	27859160	0.221445	2.98475e-11	2.72493e-08	0.18233	2.8138e-09	1.83552e-06	1.31	HIST1H3J
cg24404823	chr1	247496053	0.418184	6.75942e-10	4.4694e-07	0.148257	2.86588e-09	1.86636e-06	0.88	ZNF496
cg25858738	chr1	21501574	0.583421	2.8181e-09	1.60516e-06	0.11023	2.87026e-09	1.86764e-06	0.68	EIF4G3;EIF4G3;EIF4G3
cg20454002	chr1	221054365	0.195494	1.52378e-11	1.48167e-08	0.190311	2.89593e-09	1.8812e-06	1.48	HLX
cg23160731	chr5	180669285	0.725595	4.50916e-08	1.91871e-05	0.105158	2.89509e-09	1.8812e-06	0.86	SNORD96A;GNB2L1
cg00723069	chr14	22938770	0.789957	3.00084e-10	2.15872e-07	-0.210877	2.96165e-09	1.91958e-06	-1.52
cg23979420	chr19	44646248	0.0897932	6.41142e-12	6.7679e-09	0.102244	2.96244e-09	1.91958e-06	1.34	ZNF234;ZNF234
cg22041228	chr1	221054273	0.133474	9.89144e-14	1.58779e-10	0.170445	3.11175e-09	2.01298e-06	1.62	HLX
cg10299976	chr10	94455543	0.745697	5.3399e-06	0.0011608	0.173226	3.16321e-09	2.04457e-06	1.79
cg10701252	chr3	55508585	0.784668	6.83633e-07	0.000202721	0.108707	3.17852e-09	2.05275e-06	1.4	WNT5A
cg02854922	chr1	144930964	0.339106	8.15939e-10	5.27828e-07	0.245199	3.18247e-09	2.05359e-06	1.5	PDE4DIP;PDE4DIP;PDE4DIP
cg20118553	chr13	33779001	0.848407	7.29949e-10	4.76566e-07	-0.150015	3.29726e-09	2.12062e-06	-1.32	STARD13;STARD13;STARD13;STARD13
cg03052182	chr6	30653530	0.357364	6.36131e-10	4.22775e-07	0.143266	3.32287e-09	2.13532e-06	0.87	KIAA1949;KIAA1949
cg02988288	chr1	145440445	0.132842	2.31739e-13	3.42287e-10	0.216025	3.36309e-09	2.15939e-06	1.95	TXNIP;NBPF20;NBPF10;NBPF10
cg18890544	chr1	242220538	0.920262	6.19346e-11	5.24737e-08	-0.148435	3.37918e-09	2.16793e-06	-1.75
cg04056576	chr3	160475090	0.230622	7.72245e-11	6.37592e-08	0.166064	3.42163e-09	2.19335e-06	1.19	PPM1L
cg05699305	chr11	73470756	0.224655	1.02357e-11	1.02876e-08	0.144203	3.43324e-09	2.19898e-06	1.06	RAB6A;RAB6A;RAB6A;RAB6A
cg26775604	chr6	26235671	0.41891	3.04175e-09	1.7162e-06	0.164645	3.45591e-09	2.21167e-06	0.97	HIST1H1D
cg20894495	chr9	72374488	0.155553	1.8812e-06	0.000478569	-0.129021	3.47898e-09	2.2246e-06	-3.1	PTAR1
cg08693644	chr14	105782434	0.487739	7.21915e-09	3.75667e-06	0.173897	3.53001e-09	2.25538e-06	1.04	BRF1;BRF1;PACS2;PACS2;PACS2
cg24951593	chr11	3817820	0.101746	1.35952e-14	2.71527e-11	0.175329	3.58529e-09	2.28319e-06	1.98	NUP98;PGAP2;NUP98;PGAP2;PGAP2;NUP98;PGAP2;NUP98;PGAP2
cg19442545	chr10	75533431	0.165884	1.62073e-16	4.99676e-13	0.414767	3.62705e-09	2.30789e-06	3.3	FUT11
cg00934864	chr19	46916145	0.28928	1.87576e-11	1.78156e-08	0.296111	3.68902e-09	2.34349e-06	1.93	CCDC8;CCDC8
cg06234584	chr3	28389645	0.288676	1.22326e-10	9.5324e-08	0.137941	3.76272e-09	2.38835e-06	0.91	AZI2;AZI2;AZI2
cg13855261	chr17	14206572	0.212245	8.01507e-12	8.25873e-09	0.16414	3.79384e-09	2.40614e-06	1.21	HS3ST3B1;MGC12916
cg20228731	chr7	130646051	0.591687	8.99816e-09	4.56025e-06	-0.337377	3.84624e-09	2.43539e-06	-2.18	FLJ43663;FLJ43663
cg01126905	chr7	44920466	0.211939	3.34185e-10	2.37327e-07	0.135352	3.86271e-09	2.44383e-06	1.02	PURB;PURB
cg22098511	chr17	79476521	0.190775	1.06587e-10	8.42419e-08	0.101062	3.89374e-09	2.45946e-06	0.83
cg06282820	chr11	118443866	0.208271	8.87848e-11	7.2003e-08	0.134176	3.90336e-09	2.46172e-06	1.03	ARCN1;ARCN1
cg22693837	chr15	81591058	0.175407	2.08491e-11	1.97057e-08	0.129369	3.95933e-09	2.49278e-06	1.11	IL16;IL16;IL16
cg08941317	chr11	82903868	0.353509	3.76174e-10	2.64726e-07	0.120521	4.01708e-09	2.52505e-06	0.75	ANKRD42;ANKRD42;ANKRD42;ANKRD42;ANKRD42;ANKRD42;ANKRD42
cg13496596	chr9	137534945	0.571003	1.05816e-08	5.23304e-06	0.117974	4.02041e-09	2.5251e-06	0.73	COL5A1
cg25195877	chr4	144436344	0.733295	3.51297e-08	1.53591e-05	0.101395	4.09402e-09	2.56511e-06	0.86	SMARCA5-AS1;SMARCA5
cg27511678	chr18	48721148	0.460926	2.55981e-09	1.47645e-06	0.11833	4.09163e-09	2.56511e-06	0.7	MEX3C
cg23523668	chr11	65194989	0.250763	2.61949e-10	1.91093e-07	0.211581	4.14291e-09	2.59365e-06	1.44
cg14420108	chr9	34647483	0.179235	2.81822e-11	2.57896e-08	0.155713	4.17697e-09	2.61077e-06	1.27	GALT
cg23182003	chr6	117003752	0.239369	4.12332e-10	2.87204e-07	0.210392	4.24834e-09	2.65324e-06	1.45	KPNA5
cg06351481	chr14	24642219	0.65804	8.64432e-08	3.41085e-05	0.142284	4.29185e-09	2.67826e-06	1.06	REC8;REC8
cg08204159	chr19	54642290	0.447831	1.33855e-09	8.26666e-07	0.100351	4.31588e-09	2.69109e-06	0.58	CNOT3
cg06002197	chr16	81039458	0.460317	9.70468e-09	4.85185e-06	0.168661	4.33226e-09	2.69698e-06	1.02	CENPN;CENPN;CENPN;C16orf61
cg20026178	chr6	2768054	0.402838	2.03826e-09	1.20332e-06	0.233923	4.34916e-09	2.70533e-06	1.41	WRNIP1;WRNIP1
cg02509745	chr5	178052578	0.0947151	5.65424e-08	2.34039e-05	0.147627	4.355e-09	2.7068e-06	1.76	CLK4
cg16982824	chr3	180631932	0.735924	2.07794e-07	7.23295e-05	0.109645	4.4628e-09	2.76936e-06	0.94	FXR1;FXR1;FXR1
cg07747220	chr20	3052115	0.835821	6.42804e-07	0.000192228	0.100916	4.48657e-09	2.77968e-06	1.41	OXT
cg00170483	chr1	110090242	0.219014	1.17575e-08	5.72349e-06	0.122111	4.50993e-09	2.79192e-06	0.94	GNAI3
cg22122862	chr1	2987914	0.323241	6.02935e-10	4.04519e-07	0.178292	4.53575e-09	2.80567e-06	1.1	PRDM16;PRDM16
cg04867535	chr15	82336562	0.565532	1.14013e-08	5.571e-06	0.195518	4.54324e-09	2.80807e-06	1.46	MEX3B
cg08265926	chr16	81039227	0.553757	9.55644e-09	4.79316e-06	0.142376	4.56014e-09	2.81627e-06	0.88	CENPN;CENPN;CENPN;C16orf61
cg02868976	chr2	24581887	0.12326	3.08675e-12	3.57401e-09	0.122057	4.6362e-09	2.86097e-06	1.28	ITSN2;ITSN2;ITSN2
cg24698536	chr12	109250515	0.162263	1.19947e-10	9.36579e-08	0.132013	4.70882e-09	2.89888e-06	1.18	SSH1;SSH1
cg01106748	chr9	139621513	0.143071	3.5618e-11	3.21398e-08	0.100705	4.82793e-09	2.96516e-06	1.01	SNHG7;SNHG7;SNHG7;SNORA43;SNORA17;SNHG7;SNHG7
cg15817199	chr14	22938722	0.684721	1.21069e-09	7.52492e-07	-0.248821	4.87756e-09	2.9862e-06	-1.55
cg11452501	chr6	31646976	0.650665	1.05889e-07	4.05457e-05	0.144545	4.9189e-09	3.00774e-06	1.04	LY6G5C
cg09073799	chr15	82336202	0.655382	1.75691e-07	6.25852e-05	0.172991	4.93374e-09	3.01347e-06	1.43	MEX3B
cg04732840	chr5	12615428	0.823823	3.20159e-10	2.2841e-07	-0.157352	5.02416e-09	3.06148e-06	-1.24
cg20655637	chr3	184095196	0.263881	1.11784e-10	8.80805e-08	0.122127	5.04341e-09	3.0708e-06	0.83	THPO;THPO;THPO;THPO;THPO;THPO;THPO;THPO;THPO;THPO
cg14014731	chr9	19378679	0.386659	2.70304e-09	1.54871e-06	0.232793	5.10639e-09	3.10671e-06	1.4	RPS6
cg19405504	chr3	129611515	0.499967	2.47644e-08	1.11601e-05	0.193511	5.4157e-09	3.28717e-06	1.19	TMCC1;TMCC1
cg06947811	chr1	113617001	0.352926	5.5691e-10	3.76567e-07	0.116412	5.47507e-09	3.31802e-06	0.71	LOC100996251;LRIG2
cg17083429	chr10	89627854	0.452746	2.36563e-08	1.07417e-05	0.259623	5.48684e-09	3.32256e-06	1.64	PTEN
cg04212239	chr3	160119314	0.141489	1.05783e-10	8.37766e-08	0.298533	5.49208e-09	3.32315e-06	2.57	SMC4;SMC4
cg16802137	chr12	46660469	0.306258	5.73368e-10	3.85682e-07	0.2691	5.52474e-09	3.3403e-06	1.71	SLC38A1;SLC38A1;SLC38A1;SLC38A1;SLC38A1;SLC38A1
cg08309687	chr21	35320596	0.519918	7.77637e-09	4.01171e-06	-0.181791	5.59995e-09	3.37527e-06	-1.09
cg27160007	chr19	41225374	0.77452	4.07743e-06	0.0009233	0.111013	5.63425e-09	3.39331e-06	1.15	ITPKC
cg09022230	chr7	5457225	0.784326	3.16729e-07	0.000104224	0.108222	5.65332e-09	3.40216e-06	1.17	TNRC18
cg16912343	chr1	179850820	0.640002	2.48941e-08	1.12056e-05	0.11509	5.70836e-09	3.43263e-06	0.8	TOR1AIP1;TOR1AIP1
cg23615741	chr10	101297642	0.719776	8.95723e-07	0.000254352	0.185985	5.74752e-09	3.44817e-06	1.94
cg24279623	chr8	6264990	0.501642	1.45874e-08	6.97432e-06	0.157989	5.74387e-09	3.44817e-06	0.96	LOC100287015;MCPH1;MCPH1;MCPH1
cg07681748	chr3	112053517	0.405041	7.78335e-09	4.01265e-06	0.283338	5.83954e-09	3.50067e-06	1.72	CD200;CD200
cg26460530	chr22	39919067	0.281624	2.32719e-09	1.35841e-06	0.11925	5.86529e-09	3.51339e-06	0.79
cg01277202	chr18	13725571	0.631431	1.97666e-07	6.91449e-05	0.176913	5.90776e-09	3.53611e-06	1.27	RNMT;RNMT;FAM210A;FAM210A
cg19107973	chr5	61876634	0.715836	1.64389e-07	5.91832e-05	0.124976	6.07902e-09	3.63023e-06	1.02	IPO11;IPO11;LRRC70
cg00185723	chr1	193029818	0.5743	1.05572e-07	4.04844e-05	0.198027	6.09135e-09	3.6348e-06	1.31	UCHL5;UCHL5;UCHL5;UCHL5;UCHL5;TROVE2;TROVE2;TROVE2;TROVE2;TROVE2;TROVE2
cg01253676	chr6	33280212	0.564238	1.96012e-08	9.06465e-06	0.144557	6.148e-09	3.66579e-06	0.9	TAPBP;TAPBP;TAPBP
cg10583997	chr2	32583696	0.307084	2.74923e-10	1.99434e-07	0.125787	6.25997e-09	3.72397e-06	0.8	BIRC6
cg09045681	chr6	31127178	0.143851	2.57774e-12	3.02066e-09	0.182585	6.27675e-09	3.7311e-06	1.71	TCF19;TCF19;CCHCR1
cg03540917	chr4	57686587	0.648938	1.45843e-06	0.000385798	0.195762	6.31447e-09	3.74779e-06	1.48	SPINK2;SPINK2;SPINK2;SPINK2;SPINK2;SPINK2;SPINK2;SPINK2;SPINK2
cg17001566	chr1	2990490	0.27177	2.04077e-10	1.52307e-07	0.343021	6.33798e-09	3.75887e-06	2.34	PRDM16;PRDM16
cg12471836	chr16	2480552	0.258733	6.93213e-10	4.56031e-07	0.131701	6.36983e-09	3.77487e-06	0.89	CCNF
cg03876258	chr10	81964397	0.236209	1.53099e-10	1.16613e-07	0.127045	6.40963e-09	3.79556e-06	0.92	ANXA11;ANXA11;ANXA11;ANXA11;ANXA11;ANXA11
cg23035209	chr5	72795181	0.243017	2.82176e-10	2.03933e-07	0.123034	6.4195e-09	3.79851e-06	0.87	BTF3;BTF3
cg14943355	chr12	3980704	0.594478	2.51947e-07	8.54995e-05	0.208493	6.49997e-09	3.8432e-06	1.46	PARP11;PARP11;PARP11;PARP11
cg10840312	chr15	72409092	0.36444	7.09409e-10	4.6511e-07	0.118932	6.54909e-09	3.86343e-06	0.72	SENP8;SENP8;SENP8;MYO9A
cg08494221	chr8	30892479	0.695003	1.05274e-06	0.00029175	0.150835	6.73039e-09	3.96436e-06	1.23	PURG;WRN
cg06375761	chr6	33280408	0.106924	2.0662e-10	1.54057e-07	0.1829	6.78605e-09	3.98506e-06	2.06	TAPBP;TAPBP;TAPBP
cg19854901	chr3	50376216	0.486191	1.06766e-08	5.26993e-06	0.118126	7.14121e-09	4.17784e-06	0.7	RASSF1;RASSF1;RASSF1;RASSF1
cg00924459	chr6	133137262	0.355299	1.38988e-09	8.55649e-07	0.204158	7.149e-09	4.17924e-06	1.24	RPS12;SNORD100;SNORA33
cg21466717	chr8	87527431	0.648491	8.33127e-09	4.26075e-06	0.103969	7.17892e-09	4.19358e-06	0.7	CPNE3
cg17328034	chr15	66163222	0.148275	3.78955e-11	3.38691e-08	0.117856	7.21085e-09	4.20682e-06	1.11	RAB11A;RAB11A
cg24874286	chr1	63250724	0.628317	1.854e-07	6.53544e-05	0.147913	7.21242e-09	4.20682e-06	1.03	ATG4C;ATG4C
cg00022866	chr11	64108440	0.406837	5.5968e-09	2.98236e-06	0.196388	7.25684e-09	4.22639e-06	1.16	CCDC88B
cg07616394	chr10	94452554	0.121416	1.12034e-09	7.0195e-07	0.116331	7.27101e-09	4.23147e-06	1.16	HHEX
cg25325512	chr6	37142220	0.547143	1.93611e-08	8.97496e-06	0.200169	7.29032e-09	4.23953e-06	1.27	PIM1
cg23730027	chr3	57995180	0.48526	3.37161e-07	0.000110155	0.331986	7.39958e-09	4.29664e-06	2.24	FLNB;FLNB;FLNB;FLNB
cg22795891	chr2	192543908	0.387246	2.55101e-09	1.47369e-06	0.229289	7.41214e-09	4.30072e-06	1.38	OBFC2A;OBFC2A
cg05857643	chr7	26242932	0.145164	4.81119e-11	4.20464e-08	0.149167	7.44752e-09	4.31802e-06	1.37	CBX3;CBX3
cg23358629	chr19	58398951	0.478984	9.94262e-09	4.95408e-06	0.144485	7.63806e-09	4.4186e-06	0.85	ZNF814
cg13753585	chr12	54677175	0.533917	3.23159e-08	1.42007e-05	0.151013	7.71417e-09	4.45599e-06	0.93	HNRNPA1P10;HNRNPA1;HNRNPA1
cg11629830	chr5	75701460	0.637097	2.28291e-07	7.86537e-05	0.154214	7.7935e-09	4.49847e-06	1.13	IQGAP2
cg06707236	chr19	911965	0.830479	0.000306467	0.0274246	0.142429	7.83716e-09	4.51696e-06	2.38	C19orf22
cg15920975	chr11	65194933	0.410523	1.95408e-09	1.16009e-06	0.300291	7.9442e-09	4.57526e-06	1.84
cg21698310	chr17	48224718	0.205627	2.73822e-10	1.99007e-07	0.112819	7.96155e-09	4.58185e-06	0.89	PPP1R9B
cg07954423	chr9	130741881	0.192212	1.54601e-11	1.49953e-08	0.189734	8.02862e-09	4.61703e-06	1.47	FAM102A
cg08293075	chr6	32156294	0.693459	1.57337e-07	5.70674e-05	0.107348	8.04128e-09	4.62089e-06	0.81	PBX2
cg13443605	chr17	14207036	0.128783	1.17595e-16	3.77529e-13	0.268239	8.067e-09	4.63224e-06	2.42	HS3ST3B1;MGC12916
cg05232694	chr20	48809539	0.553403	6.15598e-09	3.25577e-06	0.244222	8.14642e-09	4.6744e-06	1.69
cg00420193	chr18	47017918	0.526954	1.48077e-08	7.06659e-06	0.127935	8.33339e-09	4.7676e-06	0.76	RPL17;RPL17;RPL17;RPL17;RPL17;RPL17;RPL17;RPL17-C18orf32;RPL17;RPL17;RPL17-C18orf32;RPL17;RPL17;RPL17;RPL17;RPL17;RPL17;RPL17;RPL17-C18orf32;SNORD58A
cg05670953	chr3	37033903	0.172411	9.33426e-11	7.53063e-08	0.133482	8.34947e-09	4.76977e-06	1.13	MLH1;MLH1;MLH1;EPM2AIP1;MLH1
cg21919047	chr1	221054412	0.131963	1.92352e-12	2.32776e-09	0.181725	8.44015e-09	4.81449e-06	1.75	HLX-AS1;HLX
cg02329699	chr18	22814014	0.525641	1.45093e-08	6.94125e-06	-0.209286	8.50593e-09	4.84846e-06	-1.3	ZNF521;ZNF521
cg02197826	chr6	133756679	0.467525	3.67895e-08	1.60216e-05	0.222665	8.5263e-09	4.8565e-06	1.4	EYA4;EYA4;EYA4;EYA4;EYA4
cg00432840	chr19	710187	0.694003	2.66077e-07	8.97227e-05	0.136982	8.56044e-09	4.86525e-06	1.16	PALM;PALM
cg01458484	chr6	30689681	0.217394	1.36719e-10	1.05377e-07	0.177983	8.57343e-09	4.86907e-06	1.28	TUBB
cg06478995	chr6	117003718	0.277615	6.19382e-09	3.27355e-06	0.205641	8.59741e-09	4.87912e-06	1.35	KPNA5
cg14660676	chr8	126012434	0.59177	1.78203e-07	6.32479e-05	0.184639	8.83771e-09	5.01183e-06	1.23	SQLE
cg11769062	chr1	2162893	0.419982	1.02259e-08	5.08301e-06	0.137165	8.85777e-09	5.01955e-06	0.82	SKI
cg04873098	chr1	3165191	0.658343	5.3167e-09	2.84677e-06	-0.228637	9.05062e-09	5.12509e-06	-1.44	PRDM16;PRDM16
cg18810947	chr19	12831659	0.377374	2.5642e-09	1.47788e-06	0.242	9.10839e-09	5.1503e-06	1.47	TNPO2;TNPO2;TNPO2
cg19639743	chr2	113301041	0.453084	1.62413e-08	7.64743e-06	0.148387	9.24601e-09	5.22052e-06	0.88	POLR1B;POLR1B;POLR1B;POLR1B;POLR1B;POLR1B;POLR1B
cg21645826	chr19	19313533	0.190769	3.56387e-10	2.52129e-07	0.112413	9.28547e-09	5.23899e-06	0.92	NR2C2AP
cg22956060	chr3	9289747	0.685007	1.29626e-07	4.83249e-05	0.113106	9.36867e-09	5.27849e-06	0.86	SRGAP3;SRGAP3
cg16854065	chr17	20944118	0.209671	4.04074e-13	5.62606e-10	0.202787	9.4007e-09	5.29247e-06	1.5	USP22
cg22725343	chr21	42817232	0.311871	2.60153e-09	1.49607e-06	0.145331	9.42142e-09	5.30029e-06	0.9	MX1;MX1;MX1;MX1
cg21386647	chr3	9289893	0.766147	1.68801e-06	0.000437734	0.119133	9.62918e-09	5.40153e-06	1.19	SRGAP3;SRGAP3
cg16034652	chr14	93798309	0.593361	9.83566e-08	3.81314e-05	0.160659	9.65517e-09	5.41221e-06	1.05	BTBD7;BTBD7;KIAA1409
cg06643466	chr7	3019382	0.231853	8.94852e-11	7.24953e-08	0.197833	9.70603e-09	5.43287e-06	1.38	CARD11
cg09853933	chr14	96828703	0.29432	7.95199e-10	5.15269e-07	0.124281	1.00219e-08	5.59757e-06	0.81	ATG2B;GSKIP;GSKIP;GSKIP
cg01355392	chr20	62679255	0.431164	1.85203e-08	8.62122e-06	0.261992	1.00485e-08	5.6044e-06	1.64	SOX18
cg26572811	chr17	14206901	0.377487	6.56279e-09	3.45121e-06	0.21728	1.0073e-08	5.61404e-06	1.32	HS3ST3B1;MGC12916
cg27395200	chr6	32942710	0.644738	5.76017e-08	2.37916e-05	0.12746	1.01167e-08	5.63432e-06	0.91	BRD2;BRD2
cg17055599	chr19	6861597	0.600237	1.6806e-08	7.8704e-06	0.113879	1.02027e-08	5.67817e-06	0.74
cg15838173	chr10	75533400	0.143514	1.51329e-15	3.81723e-12	0.285124	1.02758e-08	5.71474e-06	2.54	FUT11
cg23016776	chr10	99081496	0.517732	1.32384e-08	6.39627e-06	0.144048	1.06303e-08	5.89921e-06	0.88	FRAT1;FRAT1
cg03686952	chr12	49075221	0.204135	1.38753e-10	1.06627e-07	0.125096	1.06888e-08	5.92748e-06	0.97	C12orf41
cg15530112	chr14	53929908	0.83323	6.56343e-11	5.54269e-08	-0.104333	1.07059e-08	5.93269e-06	-0.94
cg03418876	chr17	48799340	0.420568	6.00733e-09	3.18582e-06	0.107955	1.07325e-08	5.94319e-06	0.63	LUC7L3;LUC7L3
cg18183624	chr17	47076904	0.730195	1.55196e-06	0.000407073	0.131831	1.07433e-08	5.94494e-06	1.15	IGF2BP1;IGF2BP1
cg23471067	chr10	133793477	0.465171	4.461e-08	1.9019e-05	0.210326	1.08207e-08	5.97928e-06	1.29	BNIP3
cg04369491	chr6	20211373	0.446762	1.6544e-08	7.76642e-06	0.21027	1.08516e-08	5.99209e-06	1.26	MBOAT1
cg02349264	chr16	8960833	0.644966	6.92079e-06	0.00144502	0.242903	1.08983e-08	6.01359e-06	2.01	CARHSP1;CARHSP1
cg03866211	chr10	45939109	0.896999	2.36966e-11	2.21013e-08	-0.114981	1.10778e-08	6.09964e-06	-1.35	ALOX5
cg22871253	chr6	159238744	0.305258	6.00356e-10	4.03137e-07	0.212385	1.17449e-08	6.43954e-06	1.35	EZR;EZR
cg11356911	chr14	64192722	0.581447	7.707e-08	3.08011e-05	0.147149	1.17739e-08	6.45093e-06	0.93	SGPP1
cg23095634	chr4	1284946	0.523414	1.11237e-08	5.45252e-06	0.102584	1.21364e-08	6.64017e-06	0.6	MAEA;MAEA
cg04723534	chr21	43373136	0.466226	3.03957e-08	1.34635e-05	0.236405	1.21584e-08	6.64386e-06	1.44	C2CD2
cg26771582	chr16	87415899	0.258384	8.09446e-11	6.64072e-08	0.144181	1.2216e-08	6.66962e-06	1	FBXO31;FBXO31
cg16680547	chr1	14027567	0.243514	3.12611e-10	2.23641e-07	0.136669	1.2357e-08	6.74188e-06	0.97	PRDM2
cg09570958	chr17	14206774	0.228377	4.72262e-12	5.15324e-09	0.232683	1.24081e-08	6.76498e-06	1.66	HS3ST3B1;MGC12916
cg03593280	chr7	106300098	0.321521	2.42756e-09	1.41064e-06	0.18651	1.27083e-08	6.91898e-06	1.15	FLJ36031;FLJ36031
cg18790642	chr4	180764526	0.328412	1.71243e-09	1.02915e-06	0.209694	1.27616e-08	6.94311e-06	1.3
cg26551026	chr18	20717693	0.634266	1.21002e-07	4.56353e-05	0.125994	1.3224e-08	7.1677e-06	0.88	CABLES1;CABLES1
cg16521040	chr19	17417442	0.310943	1.81996e-09	1.08934e-06	0.130099	1.33054e-08	7.20368e-06	0.83	MRPL34
cg09642825	chr16	87416230	0.396924	6.2452e-09	3.29622e-06	0.132187	1.34144e-08	7.25259e-06	0.79	FBXO31;FBXO31
cg02593517	chr16	56486336	0.175591	2.52447e-11	2.3349e-08	0.126353	1.38058e-08	7.459e-06	1.07	OGFOD1;NUDT21
cg14148396	chr13	115049168	0.720939	4.60483e-07	0.000144142	0.124391	1.38505e-08	7.47792e-06	1.04	UPF3A;UPF3A
cg19723657	chr13	92002951	0.498434	4.28561e-08	1.83651e-05	0.163365	1.39294e-08	7.5153e-06	0.98	MIR17HG;MIR17HG;MIR20A;MIR19B1;MIR92A1;MIR18A;MIR19A
cg05081614	chr14	31494237	0.373909	4.77114e-09	2.57954e-06	0.180159	1.40727e-08	7.57833e-06	1.07	STRN3;STRN3;AP4S1;AP4S1
cg08765910	chr8	56684663	0.147308	6.05527e-11	5.13589e-08	0.13057	1.40838e-08	7.57833e-06	1.22	TMEM68;TMEM68;TGS1;TMEM68
cg21990700	chr12	7260776	0.34623	7.60696e-09	3.93215e-06	0.14033	1.40852e-08	7.57833e-06	0.85	LOC283314;C1RL
cg07088882	chr11	8038043	0.324684	2.28483e-09	1.33962e-06	0.146387	1.41606e-08	7.61365e-06	0.91
cg08301612	chr17	43228571	0.43787	1.65617e-08	7.77003e-06	0.12009	1.42448e-08	7.64303e-06	0.71	HEXIM1;HEXIM1
cg16518861	chr14	35871715	0.416068	8.30414e-09	4.25011e-06	0.257939	1.42405e-08	7.64303e-06	1.56	NFKBIA
cg24251135	chr4	144109657	0.452242	2.24688e-08	1.02444e-05	0.177484	1.42346e-08	7.64303e-06	1.06	USP38
cg03043406	chr1	45242356	0.685742	8.71841e-07	0.000248752	0.139341	1.42818e-08	7.65758e-06	1.08	RPS8;SNORD38A
cg18509466	chr1	2987961	0.280286	3.05132e-09	1.72034e-06	0.134207	1.43437e-08	7.68548e-06	0.88	PRDM16;PRDM16
cg00377497	chr8	27167110	0.716009	3.77055e-07	0.000121553	0.101718	1.43857e-08	7.70266e-06	0.81	TRIM35
cg03398090	chr1	6525501	0.499971	8.39063e-09	4.28591e-06	0.103283	1.44125e-08	7.71169e-06	0.62	TNFRSF25;TNFRSF25;TNFRSF25;TNFRSF25;TNFRSF25;TNFRSF25;TNFRSF25;TNFRSF25;TNFRSF25;TNFRSF25;TNFRSF25;TNFRSF25
cg26615736	chr1	45267159	0.622305	4.64682e-08	1.97099e-05	0.109768	1.44932e-08	7.74955e-06	0.77	PLK3
cg01945183	chr6	31696867	0.145833	1.42494e-11	1.39677e-08	0.156207	1.46666e-08	7.83687e-06	1.47	DDAH2
cg12260379	chr2	86332162	0.447837	1.20587e-08	5.86274e-06	0.118416	1.47448e-08	7.85675e-06	0.69	PTCD3;POLR1A
cg08137888	chr20	825798	0.274272	8.51187e-10	5.48347e-07	0.145403	1.50328e-08	7.99951e-06	0.96	FAM110A;FAM110A;FAM110A
cg06362282	chr6	33245893	0.421243	1.43261e-08	6.86629e-06	0.111527	1.51244e-08	8.04277e-06	0.66	B3GALT4
cg03494428	chr12	53836318	0.307435	6.5655e-09	3.45121e-06	0.111611	1.51986e-08	8.06969e-06	0.73	PRR13;PRR13
cg23218354	chr1	2885244	0.79572	2.02184e-09	1.19453e-06	-0.238871	1.52062e-08	8.06969e-06	-1.69
cg19933238	chr4	113153956	0.493574	5.19617e-08	2.17395e-05	0.209176	1.53604e-08	8.13483e-06	1.27	AP1AR;AP1AR
cg19922101	chr17	75371321	0.516564	1.0764e-08	5.30636e-06	0.111095	1.54819e-08	8.18806e-06	0.66	SEPT9;SEPT9;SEPT9;SEPT9;SEPT9;SEPT9
cg12872311	chr22	28196226	0.377915	1.83862e-09	1.09967e-06	0.265127	1.54978e-08	8.19086e-06	1.64	MN1
cg17207590	chr15	63570580	0.485746	3.04351e-08	1.34657e-05	0.213559	1.551e-08	8.19176e-06	1.33	APH1B;APH1B
cg01876548	chr5	124126863	0.835686	2.78962e-08	1.24273e-05	-0.156966	1.57573e-08	8.29873e-06	-1.23
cg12340169	chr11	62433812	0.343779	1.59281e-08	7.52274e-06	0.134101	1.65257e-08	8.64009e-06	0.82	LBHD1;C11orf98;C11orf98;METTL12
cg13159166	chr15	78558119	0.764856	1.16257e-06	0.000318374	0.10265	1.66484e-08	8.69839e-06	0.99	DNAJA4;DNAJA4;DNAJA4
cg26470501	chr19	45252955	0.561758	2.65818e-08	1.19169e-05	0.100516	1.70346e-08	8.89419e-06	0.61	BCL3
cg23336702	chr8	134585815	0.650416	3.29166e-07	0.000107769	0.144369	1.71795e-08	8.96381e-06	1.03
cg19996272	chr3	160166748	0.24771	1.01716e-09	6.44579e-07	0.201714	1.75175e-08	9.13406e-06	1.37	TRIM59
cg21468274	chr17	7339835	0.830343	0.000153591	0.0166326	0.114075	1.77334e-08	9.24041e-06	1.63	TMEM102
cg05083852	chr16	81480610	0.296659	1.3449e-09	8.29273e-07	0.281819	1.78627e-08	9.30156e-06	1.86	CMIP
cg11268834	chr2	224824500	0.257145	6.53434e-10	4.33903e-07	0.180538	1.79605e-08	9.3462e-06	1.23	MRPL44
cg22132509	chr3	160475102	0.335868	3.33266e-09	1.85554e-06	0.115039	1.81638e-08	9.43937e-06	0.71	PPM1L
cg27664806	chr11	126082534	0.436247	3.21191e-09	1.79526e-06	0.104427	1.83018e-08	9.5047e-06	0.61	RPUSD4;RPUSD4;FAM118B
cg07754935	chr4	146539218	0.276015	1.06943e-09	6.7495e-07	0.130764	1.87409e-08	9.71977e-06	0.88	MMAA
cg04543865	chr16	81347551	0.430172	1.41298e-08	6.78475e-06	0.113054	1.90493e-08	9.87312e-06	0.66	GAN
cg12825509	chr3	185648568	0.498738	1.48602e-08	7.07471e-06	0.101256	1.94822e-08	1.0084e-05	0.6	TRA2B
cg26467528	chr6	31632248	0.618561	1.46815e-07	5.37278e-05	0.130326	1.96263e-08	1.01451e-05	0.86	BAT4;CSNK2B
cg22478210	chr6	26043990	0.123069	2.8451e-10	2.05238e-07	0.115669	1.97644e-08	1.02097e-05	1.19	HIST1H2BB
cg14384230	chr11	90471056	0.464323	2.49579e-08	1.12277e-05	0.183882	1.98076e-08	1.02185e-05	1.1	DISC1FP1
cg02611240	chr12	72149634	0.124064	4.92889e-10	3.37389e-07	0.108259	1.9971e-08	1.02959e-05	1.14	RAB21
cg24550112	chr1	14027521	0.29826	2.58956e-09	1.49028e-06	0.270798	2.00182e-08	1.03134e-05	1.72	PRDM2
cg22590761	chr15	74218921	0.437978	2.17454e-08	9.97312e-06	0.144476	2.00575e-08	1.03268e-05	0.85	LOXL1;LOXL1
cg09408116	chr16	58161544	0.157016	5.2064e-10	3.54217e-07	0.10127	2.0317e-08	1.04466e-05	0.96	C16orf80
cg14205800	chr5	133559957	0.366159	9.98237e-09	4.9683e-06	0.165903	2.05308e-08	1.05446e-05	0.99	MIR3661;PPP2CA
cg06230848	chr8	127569163	0.164993	2.93296e-12	3.4061e-09	0.219323	2.06743e-08	1.06022e-05	1.79	FAM84B
cg15414930	chr6	17985564	0.772084	2.05995e-07	7.17679e-05	0.117983	2.08014e-08	1.06592e-05	1.08	KIF13A;KIF13A;KIF13A;KIF13A
cg02838825	chr1	234613490	0.547379	6.67101e-08	2.70786e-05	0.180019	2.10427e-08	1.07627e-05	1.11	TARBP1
cg03872831	chr22	31739366	0.251094	2.65943e-10	1.93824e-07	0.187597	2.11766e-08	1.08232e-05	1.27	PATZ1;PATZ1;PATZ1;PATZ1
cg12395158	chr2	153572829	0.579427	3.21531e-07	0.000105626	0.175217	2.12459e-08	1.08452e-05	1.15	PRPF40A
cg20596640	chr13	20436062	0.307415	5.76991e-09	3.06829e-06	0.162874	2.13811e-08	1.0907e-05	1.02	ZMYM5;ZMYM5;ZMYM5
cg25683662	chr1	245771036	0.649217	1.66316e-07	5.97108e-05	0.151922	2.16508e-08	1.10229e-05	1.1	KIF26B
cg04592758	chr16	72126598	0.271779	5.04574e-09	2.71855e-06	0.125764	2.16802e-08	1.10307e-05	0.86	TXNL4B;TXNL4B;TXNL4B;DHX38
cg00285394	chr8	126011954	0.642776	1.14749e-06	0.000314578	0.153193	2.18357e-08	1.10766e-05	1.18	SQLE
cg19433091	chr15	43426498	0.326701	3.04159e-08	1.34648e-05	0.148304	2.26209e-08	1.14121e-05	0.92	TMEM62
cg10643550	chr19	1603857	0.557679	2.93506e-08	1.30453e-05	0.122486	2.26809e-08	1.1435e-05	0.76	UQCR
cg13433694	chr1	43637239	0.761388	3.18574e-06	0.000748661	0.140386	2.30664e-08	1.16142e-05	1.42	WDR65;WDR65;EBNA1BP2;EBNA1BP2;WDR65;WDR65
cg00945555	chr12	105628946	0.369575	5.48633e-09	2.92952e-06	0.141287	2.34336e-08	1.17915e-05	0.85	APPL2;APPL2
cg16301036	chr12	118808298	0.526433	5.20612e-08	2.17577e-05	0.148262	2.35175e-08	1.18261e-05	0.91	TAOK3
cg26272443	chr19	41083341	0.375478	1.06457e-08	5.25804e-06	0.127376	2.39031e-08	1.20122e-05	0.76	SHKBP1
cg12115391	chr15	101597996	0.921099	2.47213e-08	1.11471e-05	-0.139078	2.40764e-08	1.20681e-05	-1.37	LRRK1
cg01246434	chr6	30525976	0.649455	1.6141e-07	5.82457e-05	0.115356	2.45511e-08	1.22743e-05	0.81	PRR3;PRR3;GNL1;PRR3
cg02863594	chr6	33280199	0.384023	2.16778e-08	9.94798e-06	0.272492	2.45404e-08	1.22743e-05	1.68	TAPBP;TAPBP;TAPBP
cg15765380	chr3	150477722	0.359306	9.40214e-09	4.72819e-06	0.101348	2.46538e-08	1.23177e-05	0.62	SIAH2
cg13390284	chr1	65531864	0.510925	2.21461e-08	1.01151e-05	0.104626	2.47837e-08	1.23668e-05	0.62
cg20322193	chr7	39664614	0.368381	7.08648e-09	3.69506e-06	0.182941	2.57743e-08	1.27871e-05	1.1	RALA
cg18335326	chr6	30653659	0.181162	1.17748e-10	9.20335e-08	0.138194	2.64693e-08	1.31068e-05	1.13	KIAA1949;KIAA1949
cg00982136	chr2	201726139	0.418574	1.05402e-08	5.21922e-06	0.189907	2.67105e-08	1.32178e-05	1.14	CLK1;CLK1;CLK1;CLK1
cg18757087	chr5	173317332	0.658531	1.16486e-07	4.42546e-05	0.108075	2.73337e-08	1.3509e-05	0.74	CPEB4
cg16525470	chr19	10983625	0.349474	1.31849e-08	6.37837e-06	0.105453	2.7493e-08	1.35705e-05	0.65	CARM1
cg08425810	chr12	58132558	0.663933	2.70075e-06	0.000651637	0.176759	2.78327e-08	1.37207e-05	1.38	AGAP2;AGAP2
cg06930433	chr16	74639988	0.471016	4.32732e-08	1.84928e-05	0.178426	2.82111e-08	1.38984e-05	1.07	GLG1;GLG1;GLG1;GLG1;GLG1
cg12331471	chr2	231282369	0.157544	4.60196e-11	4.04911e-08	0.274672	2.83833e-08	1.39744e-05	2.28	SP100;SP100;SP100;SP100;SP100;SP100;SP100;SP100;SP100;SP100;SP100
cg13449484	chr1	206809766	0.527679	7.91572e-08	3.15541e-05	0.158299	2.89688e-08	1.42356e-05	0.97	DYRK3;DYRK3
cg10710569	chr2	231283552	0.555619	4.30347e-08	1.84213e-05	0.136588	2.91631e-08	1.4313e-05	0.84	SP100;SP100;SP100;SP100;SP100;SP100
cg09523691	chr5	115178810	0.448348	2.7322e-08	1.22065e-05	0.15149	2.92378e-08	1.43315e-05	0.9	ATG12;AP3S1
cg10678266	chr7	24614348	0.322497	9.97674e-10	6.33264e-07	0.102187	2.97623e-08	1.45702e-05	0.65	MPP6
cg27213800	chr6	32976858	0.660551	1.67764e-07	6.01198e-05	0.112379	2.98898e-08	1.46234e-05	0.81	HLA-DOA
cg06992609	chr6	20211293	0.793276	1.07837e-05	0.00207841	0.116762	3.06934e-08	1.49977e-05	1.27	MBOAT1;MBOAT1
cg07263393	chr3	128205274	0.317728	7.80705e-09	4.02219e-06	0.149031	3.09452e-08	1.51018e-05	0.93	GATA2;GATA2;GATA2
cg22449114	chr20	590243	0.326896	1.25762e-09	7.80411e-07	0.141314	3.09449e-08	1.51018e-05	0.88	TCF15
cg17375267	chr19	46915776	0.630415	9.16547e-08	3.58733e-05	0.152701	3.11426e-08	1.51886e-05	1.24	CCDC8
cg01628528	chr13	24882594	0.931047	6.9388e-13	9.12159e-10	-0.160701	3.123e-08	1.52121e-05	-2.22	C1QTNF9
cg17139085	chr1	36787356	0.625502	1.51236e-06	0.00039776	0.186544	3.16328e-08	1.5389e-05	1.35
cg08586215	chr15	82336571	0.539669	1.85557e-07	6.53801e-05	0.17543	3.2062e-08	1.55783e-05	1.12	MEX3B
cg08163621	chr1	6685996	0.170807	9.80178e-10	6.23176e-07	0.150404	3.23778e-08	1.57219e-05	1.26	THAP3
cg00547103	chr4	159092089	0.287378	8.55157e-11	6.96426e-08	0.250101	3.26525e-08	1.58158e-05	1.61	FAM198B;FAM198B;FAM198B
cg06243115	chr18	65258106	0.362855	2.58626e-08	1.16146e-05	0.159191	3.26495e-08	1.58158e-05	0.97	LOC643542
cg07995927	chr2	161995135	0.456236	2.76838e-08	1.23397e-05	0.15918	3.28114e-08	1.58828e-05	0.95	TANK;TANK
cg08787837	chr16	86029554	0.102313	8.04099e-13	1.04469e-09	0.149814	3.3151e-08	1.60272e-05	1.78
cg15340312	chr19	41306100	0.113468	3.20702e-10	2.28588e-07	0.11586	3.33633e-08	1.61199e-05	1.29	EGLN2;EGLN2;RAB4B-EGLN2
cg02630694	chr10	12236833	0.277083	3.24593e-09	1.81036e-06	0.114295	3.35553e-08	1.62025e-05	0.77	CDC123;NUDT5
cg08097581	chr19	15528589	0.50323	2.99618e-08	1.32789e-05	0.105139	3.43172e-08	1.65355e-05	0.62	AKAP8L
cg15574642	chr17	48474021	0.509062	4.07068e-08	1.75602e-05	0.112755	3.43301e-08	1.65355e-05	0.67	LRRC59
cg25340973	chr13	48574637	0.712565	5.50287e-07	0.000167989	0.105831	3.4795e-08	1.67387e-05	0.86	SUCLA2
cg16987437	chr2	231282895	0.695742	4.84113e-07	0.000150628	0.140637	3.54101e-08	1.70135e-05	1.12	SP100;SP100;SP100;SP100;SP100;SP100
cg26564684	chr19	54664576	0.614523	1.14525e-07	4.35319e-05	0.111963	3.5846e-08	1.72017e-05	0.74	LENG1;TMC4;TMC4
cg21475097	chr1	3164642	0.23379	7.25826e-07	0.000213199	-0.124004	3.6085e-08	1.73057e-05	-1.28	PRDM16;PRDM16
cg03609639	chr10	101291397	0.548833	5.4736e-08	2.27045e-05	0.147534	3.64943e-08	1.74697e-05	0.94	NKX2-3
cg17431990	chr17	46673615	0.404198	2.42194e-08	1.0959e-05	0.150726	3.66848e-08	1.75464e-05	0.89	HOXB6;HOXB-AS3;HOXB-AS3;HOXB-AS3;HOXB-AS3;HOXB-AS3;HOXB-AS3;HOXB-AS3;HOXB-AS3
cg16257219	chr12	3069765	0.170589	3.08488e-09	1.73675e-06	0.144769	3.69604e-08	1.76493e-05	1.23	TEAD4;TEAD4;TEAD4
cg07259219	chr5	162835416	0.502454	1.5828e-07	5.72759e-05	-0.299034	3.73149e-08	1.78076e-05	-2.02
cg17606183	chr6	32409413	0.763479	6.71184e-06	0.0014082	0.142274	3.74723e-08	1.78537e-05	1.46	HLA-DRA
cg26796095	chr19	5625046	0.116274	2.48109e-12	2.92062e-09	0.106857	3.74848e-08	1.78537e-05	1.2	SAFB
cg00923744	chr1	230204526	0.198308	1.95171e-10	1.46082e-07	0.191886	3.7739e-08	1.79548e-05	1.45	GALNT2
cg08544436	chr5	53814625	0.588156	8.41412e-08	3.33186e-05	0.106639	3.78855e-08	1.80135e-05	0.66	SNX18;SNX18;SNX18
cg18387107	chr12	3980774	0.673217	1.44004e-07	5.29483e-05	0.107636	3.80719e-08	1.80911e-05	0.78	PARP11;PARP11;PARP11;PARP11
cg24373369	chr15	65320737	0.365362	2.60354e-08	1.16854e-05	0.201026	3.86363e-08	1.8348e-05	1.21	MTFMT
cg16015113	chr1	36024366	0.737672	5.34576e-06	0.00116174	0.133368	3.87827e-08	1.84063e-05	1.2	KIAA0319L;NCDN;NCDN;NCDN
cg17359753	chr19	40790165	0.292828	3.98447e-09	2.19644e-06	0.10347	3.93789e-08	1.86665e-05	0.68	AKT2
cg11122009	chr17	63554536	0.644261	3.73791e-06	0.000859446	0.207748	3.96312e-08	1.87746e-05	1.58	AXIN2
cg17177006	chr3	5232410	0.263837	1.08887e-09	6.85552e-07	0.13031	4.03926e-08	1.90987e-05	0.89	EDEM1
cg14476101	chr1	120255992	0.651482	2.52232e-07	8.54995e-05	0.106453	4.05719e-08	1.91618e-05	0.73	PHGDH
cg11380327	chr2	24715213	0.35416	2.46164e-08	1.11115e-05	0.104553	4.06951e-08	1.92083e-05	0.64
cg06972019	chr1	8937448	0.152069	3.64888e-12	4.13251e-09	0.254658	4.09058e-08	1.92843e-05	1.94	ENO1
cg03818715	chr6	7591348	0.603324	8.09022e-07	0.000233054	0.192652	4.11016e-08	1.93649e-05	1.33	SNRNP48
cg16340282	chr16	68121167	0.359918	1.95723e-08	9.05665e-06	0.166323	4.18595e-08	1.96862e-05	1.01	NFATC3;NFATC3;NFATC3
cg22974952	chr8	7212700	0.266136	4.65327e-05	0.0066961	-0.191433	4.20159e-08	1.97478e-05	-2.15	FAM66B
cg17921464	chr12	58132114	0.813652	0.000138598	0.0154092	0.105921	4.21121e-08	1.9781e-05	1.55	AGAP2;AGAP2
cg00010654	chr1	45476118	0.388151	8.2119e-09	4.20845e-06	0.131249	4.21386e-08	1.97815e-05	0.78	HECTD3
cg08066376	chr11	59577361	0.55705	1.89627e-07	6.66931e-05	0.233302	4.25056e-08	1.99297e-05	1.61	MRPL16
cg14800136	chr7	20256458	0.607186	8.91616e-07	0.000253464	0.18999	4.28272e-08	2.00563e-05	1.33	MACC1
cg12197459	chr17	686450	0.467134	3.08214e-08	1.36133e-05	0.125991	4.31125e-08	2.01535e-05	0.74	GLOD4;RNMTL1
cg15488998	chr14	95757310	0.63329	1.83188e-07	6.46921e-05	0.103209	4.33609e-08	2.02452e-05	0.71	CLMN
cg16766325	chr13	80912906	0.17796	7.34682e-11	6.09819e-08	0.105836	4.33448e-08	2.02452e-05	0.91	SPRY2
cg23210906	chr10	45938664	0.893858	4.25764e-11	3.76749e-08	-0.114027	4.38338e-08	2.04292e-05	-1.31	ALOX5
cg05225684	chr14	53257343	0.462389	7.6639e-08	3.06756e-05	0.182506	4.3966e-08	2.04785e-05	1.08	GNPNAT1
cg26559804	chr11	128391271	0.156433	3.51695e-10	2.49079e-07	0.194538	4.40987e-08	2.05157e-05	1.5	ETS1;ETS1;ETS1
cg14282850	chr10	123924917	0.395843	1.44578e-08	6.9209e-06	0.112909	4.43037e-08	2.05987e-05	0.67	TACC2;TACC2;TACC2;TACC2
cg23625628	chr6	33267991	0.109265	1.19382e-09	7.43195e-07	0.12548	4.45633e-08	2.06947e-05	1.33	TAPBP;TAPBP;RGL2;RGL2
cg13795986	chr1	155880507	0.531962	5.84481e-08	2.41028e-05	0.146924	4.52131e-08	2.0963e-05	0.88	RIT1
cg13672342	chr2	96930546	0.427488	1.07129e-08	5.2845e-06	0.103144	4.54512e-08	2.10441e-05	0.6	CIAO1;TMEM127
cg24332710	chr1	46016173	0.432298	1.17004e-07	4.44246e-05	-0.118487	4.61931e-08	2.13749e-05	-0.73	AKR1A1;AKR1A1
cg07587451	chr8	26433959	0.52057	1.5613e-07	5.6656e-05	0.135265	4.67382e-08	2.16014e-05	0.87	DPYSL2;DPYSL2
cg24362796	chr7	27187490	0.086296	1.12093e-10	8.81933e-08	0.120358	4.68796e-08	2.1641e-05	1.54	HOXA-AS3;HOXA6;HOXA-AS3
cg01821684	chr7	6415217	0.63244	1.52818e-06	0.000401242	0.164565	4.69676e-08	2.16559e-05	1.16	RAC1;RAC1
cg05655647	chr12	51157023	0.298323	2.40102e-09	1.39731e-06	0.179131	4.74342e-08	2.18451e-05	1.13	ATF1
cg19014792	chr7	3019159	0.65557	8.76232e-07	0.000249913	0.160571	4.7467e-08	2.18472e-05	1.19	CARD11
cg16745444	chr10	81964268	0.194421	5.16841e-09	2.7731e-06	0.12313	4.75242e-08	2.18533e-05	1	ANXA11;ANXA11;ANXA11;ANXA11;ANXA11;ANXA11
cg02793162	chr15	68958534	0.412424	3.78405e-08	1.64241e-05	0.161681	4.83064e-08	2.21679e-05	0.98	CORO2B
cg06856216	chr18	2907322	0.414859	2.71068e-08	1.21243e-05	0.108054	4.8392e-08	2.21941e-05	0.63	EMILIN2
cg02011723	chr19	12831888	0.501349	1.34064e-07	4.96695e-05	0.163278	4.85331e-08	2.22457e-05	0.99	TNPO2;TNPO2;TNPO2
cg11614245	chr4	146539248	0.476222	4.51233e-08	1.91885e-05	0.120381	4.97381e-08	2.27711e-05	0.71	MMAA
cg13768953	chr17	7114967	0.637163	3.24756e-07	0.000106505	0.112017	5.01192e-08	2.29186e-05	0.78	DLG4;DLG4
cg07417599	chr13	39848653	0.684409	1.23191e-06	0.000334767	0.125435	5.03332e-08	2.30029e-05	0.95
cg20173170	chr6	31127120	0.243285	1.00365e-09	6.36537e-07	0.157362	5.13331e-08	2.34323e-05	1.1	TCF19;TCF19;CCHCR1
cg03780271	chr6	33280052	0.219496	2.00262e-08	9.24468e-06	0.107557	5.2068e-08	2.37538e-05	0.8	TAPBP;TAPBP;TAPBP
cg27423445	chr12	12879764	0.56981	1.3243e-07	4.91817e-05	0.131687	5.21203e-08	2.37637e-05	0.81	APOLD1
cg10516338	chr10	14524827	0.216677	2.04831e-08	9.43878e-06	0.144506	5.22815e-08	2.38093e-05	1.05
cg08055131	chr13	28673714	0.265825	7.84096e-09	4.03699e-06	0.184391	5.36078e-08	2.43755e-05	1.21	FLT3
cg13809528	chr2	10951921	0.180693	5.83869e-10	3.92405e-07	0.12378	5.3619e-08	2.43755e-05	1.04	PDIA6
cg23848052	chr15	66318701	0.54524	8.93536e-08	3.51142e-05	0.116035	5.35565e-08	2.43755e-05	0.72	MEGF11
cg00142402	chr17	75956190	0.208851	7.22733e-10	4.72252e-07	0.140146	5.38601e-08	2.44708e-05	1.07
cg04903783	chr5	36631258	0.214319	3.15752e-08	1.39146e-05	0.159155	5.45571e-08	2.47585e-05	1.15	SLC1A3;SLC1A3;SLC1A3;SLC1A3
cg13021550	chr10	89628567	0.239844	4.33486e-09	2.36839e-06	0.172093	5.50973e-08	2.49679e-05	1.19	PTEN;PTEN;PTEN
cg19284460	chr20	60879102	0.23922	4.4511e-09	2.42508e-06	0.120561	5.50891e-08	2.49679e-05	0.87	ADRM1;ADRM1;ADRM1;ADRM1
cg16164356	chr1	111683801	0.259216	2.29068e-08	1.04197e-05	0.195277	5.62921e-08	2.54567e-05	1.3	DRAM2;CEPT1;CEPT1
cg15436294	chr5	65441718	0.397192	5.08069e-08	2.13137e-05	0.106716	5.68074e-08	2.56598e-05	0.63	SREK1;SREK1;SREK1;SREK1
cg14170976	chr20	826424	0.163593	1.48728e-09	9.07875e-07	0.120608	5.70347e-08	2.57475e-05	1.03	FAM110A;FAM110A;FAM110A;FAM110A
cg07362537	chr6	33240820	0.272975	1.26029e-08	6.1082e-06	0.199346	5.73466e-08	2.58692e-05	1.31	VPS52;RPS18
cg12074985	chr10	99080756	0.180374	4.19379e-10	2.91175e-07	0.127954	5.73709e-08	2.58692e-05	1.06	FRAT1;FRAT1
cg00541638	chr16	9056115	0.433861	7.10252e-08	2.85764e-05	0.18743	5.76883e-08	2.59973e-05	1.11	USP7
cg05043794	chr9	111880884	0.324161	9.34013e-10	5.95287e-07	0.253801	5.77581e-08	2.60136e-05	1.57	C9orf5
cg00016255	chr17	41133928	0.615741	2.18135e-07	7.54558e-05	0.112719	5.84389e-08	2.62746e-05	0.73	AARSD1;AARSD1;RUNDC1;AARSD1
cg18200865	chr3	23851254	0.697847	1.0861e-06	0.000299758	0.12747	5.84318e-08	2.62746e-05	0.99	UBE2E1;UBE2E1;UBE2E1
cg15928106	chr7	130646078	0.47284	5.44694e-07	0.000166543	-0.271713	5.86643e-08	2.63481e-05	-1.86	FLJ43663;FLJ43663
cg17344149	chr11	3817692	0.227061	1.46152e-09	8.94082e-07	0.187953	5.92531e-08	2.65945e-05	1.35	NUP98;PGAP2;NUP98;PGAP2;PGAP2;NUP98;PGAP2;NUP98;PGAP2
cg04132452	chr3	160475035	0.307152	1.35127e-08	6.51262e-06	0.106452	5.94763e-08	2.66639e-05	0.68	PPM1L
cg00054774	chr21	43373079	0.576761	4.11104e-07	0.000130968	0.161763	5.96267e-08	2.67005e-05	1.03	C2CD2
cg05658730	chr2	231579557	0.358558	1.81294e-08	8.45448e-06	0.143104	5.98024e-08	2.67637e-05	0.86	CAB39;CAB39;CAB39
cg02611934	chr13	88329407	0.621872	4.66177e-06	0.0010354	0.205438	6.00474e-08	2.68579e-05	1.81	SLITRK5
cg06995969	chr8	131369034	0.554089	8.06735e-08	3.20927e-05	0.136198	6.01973e-08	2.69094e-05	0.84	ASAP1;ASAP1
cg07100116	chr6	106772652	0.640212	2.14444e-07	7.45109e-05	0.108811	6.12334e-08	2.73411e-05	0.74	ATG5;ATG5;ATG5;ATG5;ATG5
cg10308785	chr17	46673625	0.299901	2.57029e-09	1.48029e-06	0.365833	6.13584e-08	2.73655e-05	2.39	LOC404266;LOC404266;LOC404266;LOC404266;HOXB6;LOC404266
cg15645467	chr1	243416574	0.219897	2.96127e-09	1.67933e-06	0.163877	6.3328e-08	2.8147e-05	1.19	CEP170;CEP170;CEP170
cg10222947	chr1	231472757	0.147749	6.06278e-10	4.06061e-07	0.105975	6.53416e-08	2.89409e-05	1.03	EXOC8;SPRTN;SPRTN;SPRTN
cg26152983	chr3	184428654	0.659652	4.81988e-07	0.000150147	0.100097	6.56476e-08	2.90285e-05	0.7	MAGEF1;MAGEF1
cg26708596	chr8	49577641	0.103535	3.32139e-07	0.000108697	0.127234	6.60709e-08	2.91825e-05	1.32	LOC101929268
cg27183173	chr19	728040	0.569092	1.80941e-06	0.000463493	0.219379	6.66905e-08	2.94394e-05	1.67	PALM;PALM
cg14221766	chr9	36818572	0.42551	7.84109e-07	0.000227137	-0.208482	6.74955e-08	2.97609e-05	-1.48
cg13272108	chr20	2634697	0.547767	5.85393e-07	0.000177174	0.185733	6.81025e-08	2.99945e-05	1.19	NOP56;SNORD110;NOP56;SNORA51
cg04247717	chr2	131797702	0.309885	6.51768e-06	0.00137601	-0.211064	6.9154e-08	3.04059e-05	-1.95	ARHGEF4;ARHGEF4
cg14630206	chr11	77121864	0.440261	3.90241e-08	1.68812e-05	0.121618	6.93234e-08	3.04631e-05	0.72	PAK1;PAK1
cg24807850	chr1	3165391	0.831776	1.80524e-08	8.42361e-06	-0.121029	6.9368e-08	3.04656e-05	-1.02	PRDM16;PRDM16
cg07629854	chr12	112280892	0.10359	2.34837e-10	1.73103e-07	0.113234	6.98333e-08	3.06352e-05	1.32	C12orf47;MAPKAPK5;MAPKAPK5
cg21160062	chr6	28890518	0.264542	4.15772e-09	2.28446e-06	0.139901	6.98115e-08	3.06352e-05	0.95	TRIM27
cg00442389	chr6	32160074	0.129546	9.70468e-08	3.77178e-05	0.112939	7.09061e-08	3.10358e-05	1.21	GPSM3
cg07147033	chr1	1549615	0.430026	3.38148e-08	1.48092e-05	0.178641	7.09861e-08	3.10533e-05	1.07	MIB2;MIB2;MIB2;MIB2;MIB2
cg12444076	chr21	45722068	0.527077	6.78206e-08	2.74434e-05	0.114714	7.10705e-08	3.10727e-05	0.69	PFKL;PFKL
cg04198187	chr5	137675076	0.259726	5.54015e-11	4.75609e-08	0.106353	7.12833e-08	3.11482e-05	0.76	FAM53C;FAM53C;CDC25C
cg07196426	chr1	36042433	0.521456	3.44752e-07	0.000112304	0.174008	7.2132e-08	3.14484e-05	1.1	TFAP2E
cg00273359	chr7	3019314	0.413171	4.15407e-08	1.78605e-05	0.151885	7.2317e-08	3.14948e-05	0.9	CARD11
cg22202121	chr6	87866253	0.205062	7.34665e-09	3.81026e-06	0.16738	7.24006e-08	3.15124e-05	1.26	ZNF292
cg13455434	chr8	30243930	0.357686	4.50953e-08	1.91871e-05	0.175059	7.3174e-08	3.18132e-05	1.06	RBPMS;RBPMS;RBPMS;RBPMS
cg23811268	chr2	20189267	0.244564	3.61625e-10	2.55265e-07	0.157203	7.32555e-08	3.18132e-05	1.09	WDR35;WDR35
cg14825287	chr14	105260748	0.313371	2.98903e-08	1.32548e-05	0.193407	7.40649e-08	3.20929e-05	1.21	AKT1;AKT1;AKT1
cg22114934	chr1	26645093	0.516988	1.27463e-07	4.76831e-05	0.158681	7.4034e-08	3.20929e-05	0.98	CD52;UBXN11
cg03036592	chr10	101287839	0.136647	1.61077e-08	7.59371e-06	0.169476	7.42747e-08	3.21122e-05	1.48
cg08248285	chr14	35182889	0.340393	1.36229e-08	6.55353e-06	0.128387	7.42599e-08	3.21122e-05	0.79	CFL2;CFL2;CFL2;CFL2;CFL2;CFL2
cg00985115	chr12	48592818	0.605288	5.79342e-07	0.00017589	0.139064	7.53624e-08	3.25462e-05	0.94
cg18968920	chr2	153572548	0.676345	7.87553e-07	0.000227716	0.114612	7.59647e-08	3.27585e-05	0.83	PRPF40A
cg17127702	chr1	226594323	0.0944874	2.18839e-09	1.28609e-06	0.112718	7.79281e-08	3.35053e-05	1.33	PARP1
cg17394978	chr5	131824502	0.45277	3.17326e-08	1.39681e-05	0.164896	7.78977e-08	3.35053e-05	0.98	IRF1
cg01681525	chr17	79374741	0.511578	1.19271e-07	4.50701e-05	0.132389	7.89438e-08	3.39136e-05	0.79	BAHCC1
cg11916669	chr14	105260520	0.464444	1.54972e-07	5.63411e-05	0.170492	7.89651e-08	3.39136e-05	1.02	AKT1;AKT1;AKT1
cg14010395	chr1	29064808	0.488954	5.55112e-08	2.30138e-05	0.109574	7.92589e-08	3.4021e-05	0.64	YTHDF2;YTHDF2;YTHDF2
cg23478124	chr11	85776966	0.448788	9.44642e-08	3.68246e-05	0.110369	8.03824e-08	3.44652e-05	0.65	PICALM;PICALM
cg20652404	chr15	74218904	0.459571	5.25503e-08	2.19162e-05	0.109691	8.10349e-08	3.47258e-05	0.64	LOXL1;LOXL1
cg25953417	chr6	30690712	0.463798	6.62928e-08	2.69656e-05	0.114943	8.12757e-08	3.48097e-05	0.67	TUBB
cg21180726	chr17	46673601	0.45402	1.45204e-07	5.32385e-05	0.184057	8.15366e-08	3.49023e-05	1.1	HOXB6;HOXB-AS3;HOXB-AS3;HOXB-AS3;HOXB-AS3;HOXB-AS3;HOXB-AS3;HOXB-AS3;HOXB-AS3
cg06820975	chr4	166129640	0.417497	6.68921e-08	2.71383e-05	0.175885	8.20555e-08	3.50857e-05	1.05	KLHL2
cg13285174	chr20	3052221	0.668024	2.90821e-07	9.70971e-05	0.191035	8.41872e-08	3.59576e-05	1.69	OXT
cg20998791	chr6	33280228	0.74967	8.43796e-07	0.000241995	0.10682	8.43215e-08	3.59952e-05	0.94	TAPBP;TAPBP;TAPBP
cg02103401	chr3	37033373	0.702225	7.56955e-06	0.00154966	0.133475	8.44184e-08	3.60005e-05	1.07	EPM2AIP1;MLH1
cg02127888	chr16	1665900	0.39686	1.21129e-08	5.88074e-06	0.251266	8.44267e-08	3.60005e-05	1.56	CRAMP1L
cg12756376	chr19	10512002	0.179474	3.09745e-09	1.74256e-06	0.113592	8.56178e-08	3.64285e-05	0.97	CDC37
cg19902443	chr20	11899807	0.213109	1.03193e-09	6.52345e-07	0.126737	8.55944e-08	3.64285e-05	0.96	BTBD3;BTBD3;BTBD3;BTBD3;BTBD3;BTBD3;BTBD3;BTBD3;BTBD3;BTBD3
cg11023328	chr15	98196333	0.0813649	1.6534e-10	1.25079e-07	0.187083	8.82604e-08	3.74707e-05	2.51
cg17807384	chr15	67814805	0.168379	8.42538e-09	4.30083e-06	0.122052	8.88433e-08	3.76976e-05	1.06	IQCH-AS1;IQCH-AS1;C15orf61;IQCH-AS1;IQCH-AS1;IQCH-AS1
cg08043020	chr11	8038083	0.626376	1.24104e-06	0.000336432	0.151913	8.89783e-08	3.77343e-05	1.06
cg14593575	chr20	45982308	0.415688	4.85899e-08	2.05055e-05	0.134592	8.93184e-08	3.78578e-05	0.8	ZMYND8;ZMYND8;ZMYND8;ZMYND8;ZMYND8;ZMYND8;ZMYND8;ZMYND8;ZMYND8;ZMYND8;ZMYND8;ZMYND8;ZMYND8;ZMYND8;ZMYND8;ZMYND8;ZMYND8;ZMYND8
cg16714654	chr14	69864029	0.513367	2.97334e-07	9.88892e-05	0.164361	8.98899e-08	3.80793e-05	1	ERH;SLC39A9
cg19499884	chr10	102760724	0.476456	1.48252e-08	7.07061e-06	0.112646	8.99656e-08	3.80869e-05	0.67	LZTS2
cg05537355	chr12	71148472	0.472759	1.52729e-07	5.56298e-05	0.123839	9.07237e-08	3.83489e-05	0.74	PTPRR;PTPRR;PTPRR;PTPRR;PTPRR;PTPRR
cg02045451	chr10	45939159	0.857014	4.03442e-10	2.81873e-07	-0.113004	9.09818e-08	3.84371e-05	-1.11	ALOX5
cg10372921	chr15	74218733	0.475542	8.97721e-08	3.52608e-05	0.123921	9.1115e-08	3.84515e-05	0.73	LOXL1
cg17569842	chr4	3371566	0.425154	2.18952e-07	7.5671e-05	-0.16798	9.11029e-08	3.84515e-05	-1.13	RGS12;RGS12;RGS12
cg04657684	chr11	107519203	0.596008	8.64522e-07	0.000246845	0.154608	9.1547e-08	3.86129e-05	1.05	ELMOD1;ELMOD1
cg04532551	chr19	40855352	0.595622	8.08948e-07	0.000233054	0.148928	9.25421e-08	3.90114e-05	1	C19orf47;C19orf47;C19orf47;PLD3;PLD3
cg21538208	chr4	4864488	0.172249	8.74316e-09	4.44552e-06	0.165555	9.30169e-08	3.91903e-05	1.46	MSX1
cg07654588	chr3	17782211	0.706966	8.83883e-07	0.000251818	0.100125	9.43915e-08	3.97048e-05	0.77	TBC1D5;TBC1D5;TBC1D5
cg13026072	chr11	65380126	0.363639	3.16573e-08	1.39429e-05	0.13904	9.52748e-08	3.99898e-05	0.84	MAP3K11
cg20389004	chr12	27166048	0.214919	6.99378e-10	4.59309e-07	0.148276	9.67255e-08	4.0533e-05	1.11	TM7SF3
cg22735222	chr10	101295724	0.233421	2.55124e-09	1.47369e-06	0.169286	9.69457e-08	4.05815e-05	1.19	NKX2-3
cg02757970	chr2	25427350	0.659494	1.49974e-08	7.12648e-06	-0.190864	9.8451e-08	4.11894e-05	-1.17
cg13060704	chr6	28890322	0.674697	6.37138e-07	0.000191122	0.111625	9.86677e-08	4.12579e-05	0.81	TRIM27
cg15344234	chr3	100120961	0.184183	1.4511e-09	8.88684e-07	0.159491	1.00482e-07	4.19298e-05	1.29	LNP1;LNP1;TOMM70A
cg20786514	chr2	20189208	0.158804	3.95647e-10	2.77425e-07	0.123908	1.00491e-07	4.19298e-05	1.1	WDR35;WDR35
cg19916364	chr1	68961838	0.304816	4.1841e-08	1.79499e-05	0.152509	1.0132e-07	4.22078e-05	0.98	DEPDC1;DEPDC1
cg27490099	chr6	117920682	0.66936	4.67745e-07	0.000146238	0.101453	1.01289e-07	4.22078e-05	0.74	GOPC;GOPC
cg08988821	chr7	74075293	0.257146	3.35503e-09	1.86319e-06	0.176629	1.01483e-07	4.22533e-05	1.22	GTF2I;GTF2I;GTF2I;GTF2I;GTF2I;GTF2I
cg01232748	chr4	54928819	0.42722	1.94365e-08	8.99921e-06	0.117469	1.03372e-07	4.29706e-05	0.7	CHIC2
cg03143849	chr11	2904951	0.589911	6.95774e-07	0.000205615	0.140057	1.04834e-07	4.34852e-05	0.94	CDKN1C;CDKN1C;CDKN1C
cg22599477	chr4	25507245	0.9331	3.67528e-10	2.59111e-07	-0.168732	1.06983e-07	4.43058e-05	-2.59
cg04049626	chr1	42801752	0.416744	1.27884e-07	4.77901e-05	0.196806	1.08212e-07	4.47432e-05	1.17	FOXJ3;FOXJ3;FOXJ3;FOXJ3
cg04615859	chr17	7762123	0.674179	2.50316e-06	0.000610599	0.159567	1.08871e-07	4.49916e-05	1.3	CYB5D1;LSMD1
cg27052582	chr20	37062821	0.244421	3.34279e-09	1.85772e-06	0.185751	1.09579e-07	4.52362e-05	1.28	SNORA71D;SNHG17;SNHG17
cg22498676	chr1	226254585	0.684651	2.81581e-06	0.000674164	0.132824	1.10847e-07	4.56385e-05	1.02	LOC440926;H3F3A
cg21382698	chr12	124579588	0.52435	2.73428e-07	9.17634e-05	0.140573	1.12228e-07	4.61823e-05	0.86	ZNF664-FAM101A
cg18814941	chr9	31304134	0.763958	1.03644e-07	3.98866e-05	-0.188436	1.16034e-07	4.75973e-05	-1.3
cg16662291	chr4	106943676	0.539419	3.52383e-07	0.000114598	0.155857	1.17658e-07	4.82125e-05	1.04	LOC101929577
cg00028013	chr15	74218697	0.579335	3.0907e-07	0.000102007	0.114915	1.17981e-07	4.82939e-05	0.74	LOXL1
cg17979719	chr6	152620697	0.480876	3.13637e-07	0.000103338	0.197374	1.19145e-07	4.8719e-05	1.2	SYNE1;SYNE1;SYNE1
cg23827610	chr1	39326179	0.208622	2.94137e-08	1.30658e-05	0.116453	1.19919e-07	4.89305e-05	0.91	RRAGC;RRAGC
cg14120147	chr11	57194091	0.54633	5.25614e-07	0.000161773	0.134469	1.20179e-07	4.89872e-05	0.84	SLC43A3;SLC43A3;SLC43A3;SLC43A3;SLC43A3
cg18881641	chr6	170103498	0.568143	4.92168e-07	0.000152584	0.141382	1.20398e-07	4.90508e-05	0.89	C6orf120;WDR27;C6orf120
cg20803236	chr5	115420062	0.147543	2.86993e-09	1.6311e-06	0.187374	1.21379e-07	4.94246e-05	1.65	COMMD10;COMMD10
cg07906688	chr1	219347887	0.15399	9.21612e-08	3.60534e-05	0.100745	1.22801e-07	4.99511e-05	0.95	LYPLAL1
cg16094352	chr14	24642317	0.590776	2.41725e-07	8.25865e-05	0.104776	1.23639e-07	5.02656e-05	0.66	REC8;REC8
cg03607573	chr11	93471889	0.475921	1.2052e-07	4.54979e-05	0.100614	1.23803e-07	5.03059e-05	0.59	TAF1D
cg07006163	chr16	1665950	0.786402	0.000142164	0.0157135	0.125376	1.23988e-07	5.03548e-05	1.36	CRAMP1L
cg26233209	chr5	115178764	0.318592	2.46279e-08	1.11115e-05	0.102707	1.25025e-07	5.07496e-05	0.65	ATG12;AP3S1
cg27422507	chr18	29080265	0.370727	4.17928e-08	1.79391e-05	0.114246	1.25092e-07	5.07503e-05	0.68	DSG2
cg01798157	chr1	203276595	0.301982	1.34412e-08	6.48215e-06	0.346482	1.25367e-07	5.08353e-05	2.22	BTG2
cg21570209	chr19	46367987	0.454508	1.94183e-07	6.81413e-05	0.252465	1.27062e-07	5.14421e-05	1.57	FOXA3;SYMPK
cg11705651	chr21	46220932	0.249364	1.58596e-08	7.49494e-06	0.129272	1.27465e-07	5.15783e-05	0.9	UBE2G2;UBE2G2
cg18241337	chr3	156271892	0.535405	1.73184e-07	6.18623e-05	0.10652	1.28823e-07	5.20464e-05	0.63	SSR3
cg14284554	chr1	206810354	0.818636	4.02844e-05	0.0059969	0.101086	1.29396e-07	5.22509e-05	1.24	DYRK3;DYRK3
cg15713103	chr1	933685	0.0519754	1.27309e-10	9.86137e-08	0.110208	1.30102e-07	5.24812e-05	2.2
cg11591310	chr12	12874295	0.403642	5.06161e-08	2.12796e-05	0.109741	1.30386e-07	5.25686e-05	0.65	CDKN1B
cg03353442	chr9	19232685	0.352108	1.22351e-07	4.60818e-05	0.118518	1.31768e-07	5.30158e-05	0.73	DENND4C;DENND4C
cg25023902	chr1	200638037	0.238444	3.98622e-09	2.19644e-06	0.11261	1.32491e-07	5.32792e-05	0.81	LOC101929224;DDX59
cg17164356	chr6	160209539	0.499222	4.53309e-07	0.000142412	0.220248	1.32636e-07	5.33097e-05	1.34	TCP1;TCP1
cg05928186	chr7	27187102	0.475424	1.65844e-07	5.95689e-05	0.114937	1.3298e-07	5.34206e-05	0.67	HOXA6
cg22496254	chr4	17811165	0.233281	4.53325e-09	2.4681e-06	0.153449	1.36011e-07	5.44692e-05	1.1	NCAPG;DCAF16
cg04422903	chr11	64108550	0.309846	4.58854e-09	2.49471e-06	0.189132	1.36112e-07	5.44814e-05	1.2	CCDC88B
cg21781988	chr10	101287742	0.0991954	3.84496e-08	1.66605e-05	0.150429	1.38954e-07	5.55047e-05	1.47
cg03744810	chr11	20295944	0.478079	1.45483e-07	5.33157e-05	0.108126	1.4073e-07	5.607e-05	0.65
cg25158734	chr2	208393332	0.305519	2.21132e-08	1.0106e-05	0.127719	1.40666e-07	5.607e-05	0.82	CREB1;CREB1
cg06121808	chr2	113404678	0.424687	1.42811e-07	5.25595e-05	0.122194	1.411e-07	5.61883e-05	0.72	SLC20A1
cg10846698	chr6	160209486	0.678335	2.24602e-06	0.000556081	0.130331	1.41838e-07	5.64246e-05	0.97	TCP1;TCP1
cg01215495	chr1	144931367	0.1019	1.24277e-11	1.23312e-08	0.159038	1.42099e-07	5.64996e-05	1.78	PDE4DIP;PDE4DIP;PDE4DIP;PDE4DIP;PDE4DIP;NBPF20;NBPF9
cg11433727	chr12	14921915	0.77522	4.36959e-05	0.00636809	0.110303	1.42252e-07	5.65026e-05	1.09
cg19516340	chr2	10263696	0.208631	1.34038e-07	4.96695e-05	0.119873	1.42384e-07	5.65261e-05	0.87	RRM2;RRM2
cg00525681	chr13	88329151	0.670806	1.10224e-05	0.00211654	0.169732	1.43404e-07	5.68726e-05	1.59	SLITRK5
cg08574246	chr1	242012573	0.271122	2.70654e-08	1.21197e-05	0.122909	1.44443e-07	5.71974e-05	0.83	EXO1;EXO1;EXO1
cg24759919	chr19	7702494	0.121401	4.53764e-08	1.92855e-05	0.121055	1.45765e-07	5.76327e-05	1.3	STXBP2;STXBP2
cg17271974	chr1	204462540	0.370812	7.97977e-08	3.17768e-05	0.176155	1.46029e-07	5.76783e-05	1.05
cg06005844	chr17	14206874	0.24554	1.84377e-09	1.10179e-06	0.160182	1.46424e-07	5.7805e-05	1.11	HS3ST3B1;MGC12916
cg10731236	chr3	95986723	0.348862	9.59895e-08	3.73442e-05	0.194433	1.46732e-07	5.78972e-05	1.22
cg19894966	chr6	108670013	0.331884	1.77368e-07	6.29805e-05	0.158609	1.47699e-07	5.82196e-05	1.03	LACE1
cg21573101	chr1	30579288	0.714263	3.29963e-06	0.000771922	0.133872	1.4838e-07	5.84437e-05	1.13
cg04972745	chr10	101287846	0.165014	1.48611e-08	7.07471e-06	0.171575	1.48901e-07	5.86002e-05	1.35
cg04794662	chr3	71178485	0.514181	1.60947e-07	5.81328e-05	0.102428	1.5202e-07	5.97409e-05	0.61	FOXP1
cg19321684	chr6	32159933	0.333728	8.61182e-08	3.39975e-05	0.155829	1.52719e-07	5.9955e-05	0.96	GPSM3
cg04293724	chr3	150478499	0.614964	1.18833e-06	0.000324857	0.155992	1.53351e-07	6.01727e-05	1.06	SIAH2
cg14740251	chr19	52140097	0.593526	1.39895e-07	5.16086e-05	-0.23901	1.54995e-07	6.07218e-05	-1.69
cg18969008	chr2	10445016	0.713485	3.67527e-07	0.000118925	0.122652	1.55063e-07	6.07218e-05	0.98	HPCAL1;HPCAL1
cg09851528	chr11	117778029	0.500744	3.03268e-07	0.000100433	-0.151669	1.57516e-07	6.15583e-05	-0.93	TMPRSS13
cg26267561	chr20	3052224	0.694883	2.73425e-07	9.17634e-05	0.134342	1.57477e-07	6.15583e-05	1.07	OXT
cg18035914	chr16	81070732	0.569536	7.39016e-07	0.000216526	0.141593	1.59785e-07	6.2382e-05	0.91	ATMIN;ATMIN
cg03427849	chr4	184578976	0.518954	2.75671e-07	9.2372e-05	0.13388	1.62167e-07	6.31535e-05	0.81	RWDD4A;C4orf41;C4orf41
cg04436755	chr15	74218767	0.477439	1.6165e-07	5.83053e-05	0.115272	1.63473e-07	6.35663e-05	0.68	LOXL1
cg09316472	chr7	157131900	0.742506	1.186e-05	0.00225014	0.122429	1.64881e-07	6.40499e-05	1.1	DNAJB6;DNAJB6
cg10504003	chr6	33040066	0.292935	6.83678e-08	2.76216e-05	0.203702	1.65034e-07	6.40771e-05	1.29	HLA-DPA1;HLA-DPA1;HLA-DPA1
cg16566518	chr8	127569022	0.111185	6.25849e-13	8.34023e-10	0.205717	1.65943e-07	6.4366e-05	2.16	FAM84B
cg22940798	chr6	32805554	0.586159	7.52332e-07	0.000219244	0.135189	1.6824e-07	6.5159e-05	0.87	TAP2;TAP2
cg10894388	chr4	2242425	0.637538	5.20231e-07	0.000160325	0.120652	1.6835e-07	6.51591e-05	0.81	POLN;HAUS3;HAUS3
cg03737080	chr1	154956500	0.289575	1.54088e-08	7.30856e-06	0.102201	1.69045e-07	6.53732e-05	0.67	FLAD1;FLAD1
cg15857661	chr10	104196243	0.724814	1.12129e-06	0.00030766	0.11542	1.69753e-07	6.56144e-05	1.02	MIR146B
cg22403850	chr7	43768247	0.542769	6.36382e-07	0.000190969	0.13136	1.70316e-07	6.57992e-05	0.81	C7orf44
cg12247101	chr6	30653549	0.364106	5.85013e-08	2.41119e-05	0.117384	1.71864e-07	6.63314e-05	0.7	KIAA1949;KIAA1949
cg14699004	chr4	84405660	0.197727	4.69521e-09	2.54735e-06	0.103917	1.74405e-07	6.71786e-05	0.81	FAM175A
cg01838728	chr15	36131223	0.77324	6.69228e-06	0.001406	0.115198	1.74697e-07	6.72577e-05	1.16
cg21455891	chr19	48760172	0.533797	1.17131e-07	4.44246e-05	0.141593	1.78795e-07	6.87671e-05	0.84	CARD8-AS1;CARD8;CARD8
cg03404471	chr5	41869373	0.616654	9.09207e-07	0.000257804	0.129218	1.80787e-07	6.9499e-05	0.86	OXCT1-AS1;OXCT1
cg16059425	chr16	66863482	0.449086	9.231e-08	3.60753e-05	0.148931	1.8176e-07	6.98386e-05	0.88	NAE1;NAE1;NAE1;NAE1
cg13720868	chr18	12376199	0.515245	2.60272e-07	8.78798e-05	0.11104	1.82905e-07	7.02091e-05	0.66	AFG3L2
cg17855598	chr8	30789052	0.71706	5.48742e-06	0.00118623	0.121676	1.8467e-07	7.07466e-05	1.11
cg00534318	chr3	129032826	0.22014	2.60414e-09	1.49646e-06	0.115828	1.85072e-07	7.08657e-05	0.88
cg16981180	chr3	183601674	0.58744	2.18374e-07	7.55048e-05	0.111345	1.85413e-07	7.09263e-05	0.7	PARL;PARL
cg03873281	chr5	131608955	0.768532	2.07701e-08	9.55923e-06	-0.13997	1.86285e-07	7.119e-05	-1.02	PDLIM4;PDLIM4
cg18690816	chr14	105260982	0.42608	3.16335e-07	0.000104183	0.18816	1.9081e-07	7.27402e-05	1.13	AKT1;AKT1;AKT1
cg01742255	chr11	74108554	0.251325	5.82441e-09	3.09304e-06	0.163687	1.91704e-07	7.30453e-05	1.14	PGM2L1
cg14001239	chr10	29771743	0.585455	9.42799e-08	3.67712e-05	-0.173388	1.92322e-07	7.32192e-05	-1.03	SVIL;SVIL
cg15209556	chr10	96121776	0.602629	9.869e-07	0.000276304	0.125933	1.92801e-07	7.33101e-05	0.82	NOC3L
cg26936496	chr17	62094991	0.55423	2.40106e-07	8.21418e-05	0.114104	1.92871e-07	7.33101e-05	0.71	ICAM2;ICAM2;ICAM2;ICAM2
cg19569438	chr14	106367148	0.522856	6.26685e-07	0.00018835	0.172754	1.94141e-07	7.36847e-05	1.07
cg26777729	chr3	153840536	0.177713	1.26168e-09	7.82304e-07	0.160327	1.94037e-07	7.36847e-05	1.36	SGEF
cg05157098	chr12	72059293	0.512971	4.12351e-07	0.000131243	0.155589	1.94514e-07	7.37903e-05	0.95	THAP2
cg20447114	chr15	42067467	0.485413	2.6975e-07	9.08035e-05	0.121077	1.95229e-07	7.39233e-05	0.72	MAPKBP1;MAPKBP1;MAPKBP1;MAPKBP1;MAPKBP1
cg23950233	chr6	33245739	0.235508	2.9888e-07	9.9361e-05	0.150006	1.95097e-07	7.39233e-05	1.15	B3GALT4
cg12751127	chr8	42073005	0.813884	7.2129e-08	2.89905e-05	-0.273131	1.99e-07	7.5235e-05	-2.07
cg26748578	chr2	65217211	0.307395	2.03923e-07	7.11414e-05	0.238323	2.00727e-07	7.58141e-05	1.51	SLC1A4;SLC1A4
cg03330058	chr3	127392403	0.398343	1.34422e-07	4.97548e-05	0.120371	2.04853e-07	7.71471e-05	0.71	ABTB1;ABTB1;ABTB1
cg21701823	chr6	125285324	0.518731	2.93485e-07	9.78605e-05	0.134091	2.0617e-07	7.76058e-05	0.8	RNF217-AS1;RNF217
cg05244581	chr8	25315002	0.204256	2.84325e-09	1.6183e-06	0.143178	2.09554e-07	7.88032e-05	1.1	KCTD9
cg20013533	chr7	128866153	0.496337	4.36143e-07	0.000137614	0.124516	2.10299e-07	7.89685e-05	0.75	AHCYL2;AHCYL2
cg14986464	chr6	31669902	0.495951	1.76661e-07	6.27866e-05	0.112912	2.12971e-07	7.98946e-05	0.66	BAT5
cg14663940	chr3	183894397	0.616017	4.55392e-07	0.000142778	0.112549	2.14334e-07	8.03282e-05	0.73	AP2M1;AP2M1
cg25476565	chr5	125930017	0.727189	1.21908e-05	0.00230221	0.14622	2.1523e-07	8.06252e-05	1.29	ALDH7A1
cg26083458	chr6	33280424	0.428468	3.4055e-07	0.000111215	0.218895	2.16574e-07	8.10506e-05	1.31	TAPBP;TAPBP;TAPBP
cg04546899	chr2	54196757	0.176026	3.14168e-09	1.76234e-06	0.172437	2.18993e-07	8.17588e-05	1.39	PSME4
cg14434020	chr20	1876976	0.55916	8.22746e-07	0.000236657	0.140247	2.19328e-07	8.18308e-05	0.86	SIRPA;SIRPA;SIRPA
cg21644740	chr6	29599248	0.638071	1.09847e-06	0.000302414	0.147761	2.20906e-07	8.23151e-05	1.02	GABBR1;GABBR1
cg00661822	chr10	44408207	0.614183	5.603e-07	0.00017071	0.12276	2.22008e-07	8.26464e-05	0.83	LINC00841
cg12001491	chr1	26645487	0.365025	8.88054e-08	3.49341e-05	0.234456	2.21931e-07	8.26464e-05	1.43	CD52;UBXN11
cg13533069	chr6	4022895	0.437422	2.99121e-07	9.93984e-05	0.192044	2.24882e-07	8.3676e-05	1.14	PRPF4B
cg22875823	chr6	33400543	0.642244	2.01796e-06	0.0005082	0.143139	2.27436e-07	8.44647e-05	1.02	SYNGAP1
cg26358582	chr3	156271919	0.11262	1.84501e-09	1.10179e-06	0.101449	2.27249e-07	8.44647e-05	1.2	SSR3;SSR3;SSR3;SSR3
cg25085245	chr7	100032816	0.477878	2.74114e-07	9.19539e-05	0.142519	2.27838e-07	8.45734e-05	0.84
cg16875629	chr19	36389575	0.0757874	3.21054e-09	1.79526e-06	0.100654	2.28142e-07	8.4646e-05	1.28	NFKBID
cg09984392	chr8	126011784	0.0917494	1.76421e-09	1.05842e-06	0.151218	2.31206e-07	8.57007e-05	1.84	SQLE
cg13098318	chr6	34663277	0.1781	1.58222e-11	1.52894e-08	0.109321	2.32645e-07	8.6193e-05	1	C6orf106;C6orf106
cg26101468	chr9	100744297	0.605438	1.21719e-06	0.000331578	0.122223	2.37509e-07	8.78279e-05	0.81	ANP32B
cg12110087	chr7	27187691	0.0933304	3.01565e-09	1.70271e-06	0.106575	2.41021e-07	8.89149e-05	1.27	HOXA6
cg09706192	chr11	88068895	0.668297	4.96798e-07	0.000153897	0.10157	2.42762e-07	8.95144e-05	0.69	CTSC;CTSC;CTSC
cg15079315	chr20	4981089	0.255854	2.21873e-07	7.66124e-05	0.182316	2.44417e-07	8.99966e-05	1.25	SLC23A2;SLC23A2
cg02608002	chr19	17515778	0.211595	9.14405e-09	4.62427e-06	0.115408	2.4581e-07	9.04667e-05	0.91	BST2;MVB12A;BISPR;BISPR
cg18582260	chr13	25085301	0.178408	1.15523e-08	5.63772e-06	0.158693	2.4681e-07	9.07487e-05	1.31	PARP4
cg20693334	chr17	46654330	0.452706	4.21261e-07	0.000133641	0.194735	2.46967e-07	9.07635e-05	1.17	HOXB4
cg19677267	chr1	26645161	0.264704	1.89394e-08	8.78999e-06	0.201596	2.47657e-07	9.09311e-05	1.35	CD52;UBXN11
cg18464274	chr12	42537617	0.379333	2.58329e-08	1.16079e-05	0.101758	2.49681e-07	9.15877e-05	0.62	GXYLT1;GXYLT1
cg18474180	chr11	67979160	0.128022	1.88212e-08	8.74036e-06	0.125566	2.51567e-07	9.21925e-05	1.32	SUV420H1;SUV420H1
cg14446942	chr10	33248087	0.230424	3.0294e-07	0.000100367	0.100389	2.57887e-07	9.41089e-05	0.7	ITGB1;ITGB1
cg20916523	chr3	10184584	0.5373	9.28076e-06	0.00183705	0.353639	2.58847e-07	9.4282e-05	2.71	VHL;VHL
cg18045878	chr16	24742425	0.570597	7.8756e-07	0.000227716	0.13259	2.59508e-07	9.44786e-05	0.82	TNRC6A
cg26996616	chr17	9862873	0.285664	1.83216e-08	8.53384e-06	0.123866	2.60093e-07	9.46472e-05	0.83	GAS7;GAS7;GAS7;GAS7
cg02798576	chr10	101290168	0.065022	4.12477e-10	2.87204e-07	0.124055	2.6057e-07	9.47766e-05	1.67
cg26787379	chr14	51133335	0.665755	9.75834e-07	0.000273502	0.126492	2.64317e-07	9.60046e-05	0.91	SAV1
cg04212933	chr16	4587496	0.770148	7.1812e-06	0.00148988	0.105458	2.64746e-07	9.60257e-05	1.01	CDIP1;CDIP1;CDIP1;CDIP1
cg16619378	chr17	14207530	0.55951	9.23024e-06	0.00182891	0.178746	2.64654e-07	9.60257e-05	1.27	HS3ST3B1;MGC12916
cg23627169	chr8	26434069	0.484971	5.40813e-07	0.000165617	0.129387	2.65071e-07	9.60987e-05	0.8	DPYSL2;DPYSL2
cg02582963	chr3	153840718	0.438176	1.45107e-07	5.3228e-05	0.113725	2.65263e-07	9.61094e-05	0.66	SGEF
cg15491247	chr1	3230424	0.356798	1.05833e-05	0.00204792	-0.197705	2.65472e-07	9.61094e-05	-1.67	PRDM16;PRDM16
cg20827337	chr22	28314353	0.198936	1.11075e-08	5.448e-06	0.135061	2.68007e-07	9.6821e-05	1.06	TTC28-AS1;TTC28-AS1;PITPNB;PITPNB;PITPNB
cg05759148	chr6	27783336	0.608846	4.04686e-06	0.000918544	0.138482	2.69371e-07	9.72042e-05	0.92	HIST1H2AJ
cg04070685	chr10	75534560	0.341702	1.26993e-07	4.75718e-05	0.121456	2.73697e-07	9.84908e-05	0.78	FUT11;FUT11
cg19421584	chr7	158664247	0.490595	4.02656e-07	0.000128473	0.138784	2.75552e-07	9.89749e-05	0.83	WDR60
cg10189850	chr5	6366345	0.415344	3.7774e-08	1.64044e-05	0.122389	2.77359e-07	9.95319e-05	0.72
cg09229493	chr22	32058665	0.378516	1.92649e-06	0.000487535	-0.138701	2.77504e-07	9.95377e-05	-0.95
cg04650032	chr20	25230072	0.471391	2.94885e-07	9.82431e-05	0.136282	2.8141e-07	0.000100864	0.8	PYGB
cg19328057	chr5	55289090	0.282103	1.67497e-07	6.00796e-05	0.134496	2.81462e-07	0.000100864	0.89	IL6ST;IL6ST;IL6ST;IL6ST
cg05333194	chr20	11899859	0.321842	4.46269e-08	1.9019e-05	0.193244	2.83149e-07	0.000101189	1.19	BTBD3;BTBD3;BTBD3;BTBD3;BTBD3;BTBD3
cg07526656	chr12	7260660	0.138153	1.03037e-09	6.51889e-07	0.11775	2.91441e-07	0.000103865	1.18	C1RL;LOC283314
cg07833564	chr5	124071040	0.23283	2.35696e-06	0.000578937	-0.104747	2.91789e-07	0.000103894	-0.98	ZNF608
cg08684893	chr19	44616615	0.359368	1.58e-07	5.72759e-05	0.221679	2.92335e-07	0.000104041	1.35	ZNF225
cg20677205	chr5	124071163	0.37834	5.14592e-07	0.000158839	-0.100225	2.94509e-07	0.000104719	-0.65	ZNF608
cg06603074	chr18	60192893	0.499742	3.90508e-07	0.000125214	0.120041	2.95408e-07	0.000104991	0.71	ZCCHC2
cg10508317	chr17	76355146	0.120975	1.11076e-09	6.96882e-07	0.103746	2.99931e-07	0.000106355	1.13	SOCS3
cg18620804	chr2	131864330	0.335326	4.64764e-08	1.97099e-05	0.1516	3.01272e-07	0.000106781	0.96	PLEKHB2;PLEKHB2;PLEKHB2;PLEKHB2;PLEKHB2;PLEKHB2;PLEKHB2;PLEKHB2;PLEKHB2;PLEKHB2;PLEKHB2;PLEKHB2;PLEKHB2
cg03052078	chr6	147527113	0.552805	7.86491e-07	0.000227576	0.120216	3.01986e-07	0.000106986	0.73	STXBP5;STXBP5
cg26961260	chr17	29284138	0.68002	2.20018e-06	0.000546997	0.10731	3.07556e-07	0.00010876	0.83	ADAP2
cg05251190	chr10	104196206	0.557189	5.42803e-07	0.000166095	0.130421	3.07911e-07	0.000108837	0.8	MIR146B
cg24896864	chr15	98298707	0.315188	7.81749e-08	3.12106e-05	0.109743	3.09024e-07	0.000109131	0.69	LINC00923;LINC00923
cg06239513	chr14	64853977	0.531014	7.7974e-07	0.000226128	0.135544	3.18866e-07	0.000112249	0.83	MTHFD1;MIR548AZ
cg08822075	chr7	26193607	0.51655	4.85574e-07	0.000151022	0.112309	3.24832e-07	0.000114246	0.66	NFE2L3
cg08653930	chr12	92536650	0.349071	1.18364e-07	4.47709e-05	0.170393	3.30631e-07	0.000116183	1.05	BTG1;C12orf79;C12orf79;C12orf79;C12orf79;C12orf79
cg05908398	chr12	94656133	0.688195	6.7868e-08	2.74483e-05	-0.144878	3.34734e-07	0.000117516	-0.92	PLXNC1;PLXNC1
cg10033675	chr2	172015098	0.614961	2.00774e-06	0.000505955	0.134398	3.35852e-07	0.000117802	0.9	TLK1;TLK1
cg12105190	chr6	30653407	0.380169	9.0964e-08	3.56209e-05	0.100077	3.36237e-07	0.000117884	0.6	KIAA1949;KIAA1949
cg05960182	chr1	16160360	0.165308	3.6175e-07	0.000117273	0.129315	3.3705e-07	0.000118062	1.13
cg12474981	chr19	48751505	0.784856	8.83085e-05	0.0109968	0.126647	3.38933e-07	0.000118668	1.37	CARD8;CARD8;CARD8;CARD8;CARD8;CARD8;CARD8
cg10832308	chr13	43938315	0.787522	3.75137e-09	2.07439e-06	-0.211043	3.39824e-07	0.000118831	-1.53	ENOX1;ENOX1;ENOX1
cg20303028	chr2	74607507	0.404858	1.75949e-07	6.2606e-05	0.133277	3.4358e-07	0.000119917	0.78	DCTN1;DCTN1
cg04091927	chr8	141519270	0.646693	1.74392e-06	0.000448937	0.127143	3.46864e-07	0.000120954	0.89
cg24571769	chr4	178612429	0.626322	3.75739e-06	0.000863413	0.123563	3.49973e-07	0.000121929	0.86
cg06804564	chr1	90100070	0.116299	4.64138e-10	3.19114e-07	0.100663	3.51642e-07	0.000122346	1.14	LRRC8C
cg08534614	chr2	203883115	0.589392	1.23501e-06	0.000335177	0.114135	3.51531e-07	0.000122346	0.72	NBEAL1
cg04694022	chr6	30582352	0.483989	6.41007e-07	0.000191873	0.157088	3.60936e-07	0.000125131	0.94	PPP1R10
cg12749559	chr1	167904284	0.33675	1.31692e-07	4.89776e-05	0.150748	3.61451e-07	0.000125254	0.93	BRP44;BRP44;BRP44
cg18806912	chr15	42067504	0.549979	6.01139e-07	0.000181515	0.103416	3.64026e-07	0.000125978	0.64	MAPKBP1;MAPKBP1;MAPKBP1;MAPKBP1;MAPKBP1
cg02364826	chr5	114878738	0.695185	2.3271e-06	0.000572507	0.105196	3.64626e-07	0.000126073	0.78	FEM1C
cg05659611	chr3	98240624	0.605042	1.38733e-06	0.000369886	0.122648	3.67996e-07	0.000127125	0.8	CLDND1;CLDND1;CLDND1;CLDND1;CLDND1;CLDND1
cg05722266	chr2	96991791	0.286819	5.1065e-08	2.13989e-05	0.13772	3.70609e-07	0.000127914	0.9	ITPRIPL1;ITPRIPL1;ITPRIPL1;ITPRIPL1
cg13805518	chr15	80697783	0.641188	2.29127e-06	0.000564586	0.105216	3.73886e-07	0.00012893	0.74	ARNT2
cg11112615	chr6	2970624	0.595887	1.9091e-06	0.000483764	0.133389	3.76695e-07	0.000129766	0.86	SERPINB6
cg12367539	chr5	178956838	0.774149	2.6273e-05	0.00428825	0.115124	3.8562e-07	0.000132389	1.15
cg26774981	chr7	104907846	0.322351	1.22363e-07	4.60818e-05	0.114848	3.85506e-07	0.000132389	0.72	SRPK2;SRPK2;SRPK2
cg21902394	chr17	19883326	0.836373	2.11668e-09	1.24489e-06	-0.164665	3.88969e-07	0.000133421	-1.46
cg06647068	chr12	104853274	0.465576	4.56751e-07	0.000143146	0.145505	3.91535e-07	0.000134242	0.86	CHST11
cg10382814	chr1	160312182	0.455191	4.66816e-07	0.000146006	0.117942	3.96752e-07	0.000135971	0.69	COPA;COPA;NCSTN
cg10784813	chr16	11348678	0.432926	2.53947e-07	8.60431e-05	0.110292	4.00194e-07	0.000136986	0.65	SOCS1
cg16592121	chr10	133794558	0.328047	4.63529e-08	1.9679e-05	0.118068	4.0795e-07	0.000139501	0.74	BNIP3
cg11463444	chr1	21009519	0.582989	4.32248e-06	0.000971428	0.265816	4.11115e-07	0.000140459	2	KIF17;KIF17;KIF17
cg14540650	chr9	6683274	0.600976	7.81019e-07	0.000226414	0.101027	4.10944e-07	0.000140459	0.65
cg06716182	chr11	96074944	0.337964	3.32998e-07	0.000108932	0.2228	4.14877e-07	0.000141682	1.41	MAML2
cg14351425	chr10	120968739	0.140967	6.23838e-08	2.55615e-05	0.168091	4.15441e-07	0.00014175	1.44	GRK5
cg18808261	chr3	18464935	0.258578	1.09411e-08	5.38e-06	0.175737	4.17005e-07	0.000142221	1.17	SATB1;SATB1
cg10261612	chr20	49573966	0.503809	7.39107e-07	0.000216526	0.161653	4.21055e-07	0.000143414	0.97	MOCS3;DPM1
cg06638023	chr19	59030102	0.429464	2.50464e-07	8.52722e-05	0.128494	4.21815e-07	0.000143547	0.75	ZBTB45
cg24341311	chr3	126911844	0.886726	1.63089e-08	7.66532e-06	-0.130071	4.24669e-07	0.000144265	-1.4
cg11205494	chr4	57332795	0.204725	8.18629e-09	4.19809e-06	0.128641	4.25397e-07	0.00014445	1	SRP72;SRP72
cg01218899	chr1	236135492	0.324945	1.26117e-06	0.000340338	-0.100641	4.27501e-07	0.000145087	-0.71
cg00441434	chr8	26434054	0.277788	8.76801e-08	3.45453e-05	0.110476	4.29043e-07	0.00014537	0.72	DPYSL2
cg24009731	chr20	19983895	0.142147	4.68188e-09	2.5419e-06	0.122929	4.31042e-07	0.00014592	1.25
cg10127249	chr19	44112127	0.628013	5.04331e-06	0.00110498	0.155699	4.3221e-07	0.000146188	1.13	ZNF428
cg18353226	chr6	33280390	0.182701	6.45964e-09	3.40247e-06	0.141671	4.33216e-07	0.000146412	1.17	TAPBP;TAPBP;TAPBP
cg05088892	chr16	86029443	0.480863	8.02354e-07	0.000231477	0.172858	4.37947e-07	0.000147871	1.03
cg08471846	chr19	799621	0.398822	1.62686e-07	5.86517e-05	0.123532	4.38416e-07	0.000147965	0.73	PTBP1;PTBP1;PTBP1;PTBP1
cg13008631	chr2	227663034	0.788909	3.99114e-05	0.00596309	0.110007	4.50199e-07	0.000151546	1.17	IRS1
cg17556300	chr14	106367444	0.709197	8.31977e-06	0.00167935	0.102555	4.50417e-07	0.000151554	0.82
cg22524822	chr3	126911830	0.918448	1.11725e-08	5.46954e-06	-0.163819	4.57754e-07	0.000153757	-2.04	C3orf56
cg04483721	chr14	106373110	0.579851	1.15186e-06	0.000315664	0.134821	4.61032e-07	0.000154724	0.86
cg04496281	chr15	23085583	0.370168	1.97137e-07	6.90533e-05	0.116514	4.63875e-07	0.000155544	0.7	NIPA1;NIPA1
cg16268636	chr6	35016581	0.427791	1.31812e-06	0.000353618	-0.110304	4.717e-07	0.000157759	-0.7	ANKS1A
cg21608225	chr1	144930572	0.42779	1.57053e-06	0.000411527	0.304445	4.72587e-07	0.000157988	2.02	PDE4DIP;PDE4DIP;PDE4DIP
cg11977716	chr18	77284742	0.187973	2.92105e-08	1.29904e-05	0.152825	4.88497e-07	0.000162816	1.27	NFATC1;NFATC1;NFATC1;NFATC1
cg08064292	chr15	98196234	0.324968	8.42979e-08	3.33637e-05	0.240889	4.96318e-07	0.000165069	1.5
cg16536390	chr4	84205065	0.633846	3.23419e-06	0.000758669	0.118195	4.98773e-07	0.000165814	0.8	COQ2
cg21922810	chr1	6669887	0.382251	2.55029e-07	8.63343e-05	0.145297	4.99829e-07	0.000166094	0.87
cg26814396	chr15	31621629	0.254245	4.15086e-08	1.78582e-05	0.151141	5.02161e-07	0.000166798	1.04	KLF13
cg17144149	chr17	46656572	0.473647	1.41303e-06	0.000376093	0.262583	5.06568e-07	0.000168003	1.62	HOXB4
cg01887846	chr19	10655644	0.317619	1.67633e-07	6.01004e-05	0.107428	5.14672e-07	0.000170516	0.68	ATG4D;ATG4D;ATG4D;ATG4D;ATG4D;ATG4D;ATG4D;ATG4D
cg01820962	chr6	116511817	0.887218	1.44309e-07	5.29853e-05	-0.104379	5.17112e-07	0.00017096	-1.12	NT5DC1
cg00124004	chr8	87527257	0.434133	2.71424e-07	9.12091e-05	0.104738	5.21473e-07	0.000172255	0.61	CPNE3
cg04736217	chr6	31804461	0.700111	1.34636e-05	0.00249706	0.127662	5.24346e-07	0.000172983	1.01	C6orf48;C6orf48;SNORD52
cg18079499	chr14	90868646	0.147285	1.13405e-07	4.31845e-05	0.153265	5.24863e-07	0.00017308	1.34	CALM1;CALM1
cg23934295	chr14	85995655	0.33335	8.0015e-06	0.00162651	-0.142293	5.26833e-07	0.000173509	-1.09	FLRT2
cg08864042	chr2	74607470	0.329287	5.1004e-08	2.13849e-05	0.100112	5.27471e-07	0.000173532	0.62	DCTN1;DCTN1;DCTN1;DCTN1
cg01102073	chr3	128204813	0.488952	1.23515e-06	0.000335177	0.196229	5.31443e-07	0.000174731	1.21	GATA2;GATA2;GATA2
cg23985941	chr14	105266545	0.172247	5.44029e-05	0.00756792	-0.104166	5.41626e-07	0.000177929	-1.58	ZBTB42
cg09304975	chr10	49516195	0.567216	1.32391e-06	0.000355049	0.12663	5.43268e-07	0.000178392	0.78	MAPK8
cg08128087	chr1	33593457	0.82282	8.41166e-08	3.33186e-05	-0.148256	5.45763e-07	0.000179061	-1.15
cg16748088	chr16	3334273	0.37584	2.17187e-07	7.52617e-05	0.185305	5.52288e-07	0.000180972	1.12	ZNF263
cg21659668	chr3	101396536	0.519708	7.49977e-07	0.000218658	0.117129	5.52537e-07	0.000180977	0.69	ZBTB11-AS1;ZBTB11
cg00362285	chr1	236444212	0.422047	3.88591e-07	0.000124703	0.102556	5.77771e-07	0.000187975	0.6	ERO1LB
cg05146057	chr1	212003113	0.307475	3.56421e-08	1.55656e-05	0.180815	5.76922e-07	0.000187975	1.16	LPGAT1
cg21053323	chr21	46237385	0.144404	1.48018e-13	2.26821e-10	0.289061	5.77651e-07	0.000187975	2.57	SUMO3
cg18512948	chr14	24641706	0.247635	1.17162e-07	4.44246e-05	0.179118	5.79832e-07	0.000188408	1.21	REC8;REC8;REC8
cg05260783	chr6	159238935	0.141122	8.67039e-09	4.4143e-06	0.101283	5.934e-07	0.000192014	1.02	EZR-AS1;EZR;EZR
cg13838969	chr20	56283964	0.585103	2.13083e-06	0.000532653	0.141224	5.96596e-07	0.000192807	0.89	PMEPA1;PMEPA1;PMEPA1;PMEPA1
cg09337121	chr14	23769999	0.290573	1.90054e-07	6.68132e-05	0.101999	5.9882e-07	0.000193446	0.68	PPP1R3E
cg22370326	chr2	110373509	0.167879	2.02259e-08	9.32687e-06	0.141331	6.00604e-07	0.000193941	1.24	ANKRD57
cg14507310	chr9	121285184	0.21045	1.31511e-08	6.36595e-06	0.186432	6.01241e-07	0.000193986	1.38
cg21596426	chr16	18800636	0.106265	7.40234e-10	4.81662e-07	0.113733	6.05941e-07	0.00019534	1.32	RPS15A;RPS15A
cg13849276	chr17	41328544	0.579428	1.87725e-06	0.000477876	0.128879	6.08442e-07	0.000196065	0.83	NBR1;NBR1;NBR1;NBR1
cg04092777	chr6	31508357	0.701019	7.40691e-06	0.00152601	0.110607	6.11976e-07	0.00019704	0.89	DDX39B;DDX39B;DDX39B;ATP6V1G2-DDX39B
cg21282663	chr1	221053904	0.368305	3.08125e-07	0.000101738	0.158009	6.1259e-07	0.000197074	0.95	HLX
cg05547853	chr5	180236251	0.532203	7.6503e-07	0.000222494	0.105346	6.15095e-07	0.000197717	0.63	MGAT1;MGAT1
cg00376553	chr7	100073281	0.539919	1.60033e-06	0.000417926	0.130302	6.22556e-07	0.000199784	0.82	TSC22D4
cg13007871	chr6	30458519	0.310321	3.59173e-07	0.000116611	0.12418	6.24043e-07	0.000200179	0.79	HLA-E
cg21405001	chr14	106367118	0.603035	5.16943e-06	0.00112938	0.135151	6.30671e-07	0.000201805	0.89
cg06532880	chr5	176731545	0.254791	4.6642e-08	1.97693e-05	0.102898	6.32416e-07	0.000202197	0.72	PRELID1;RAB24;RAB24
cg03864397	chr2	202050025	0.471641	4.54433e-07	0.00014265	0.134009	6.36985e-07	0.00020349	0.79	CASP10;CASP10;CASP10;CASP10;CASP10;CASP10;CASP10
cg06796779	chr3	128204927	0.371696	2.66836e-07	8.99397e-05	0.148992	6.39662e-07	0.000204261	0.89	GATA2;GATA2;GATA2
cg00595243	chr6	133137893	0.234159	5.45003e-08	2.26309e-05	0.125448	6.445e-07	0.000205553	0.92	RPS12;SNORD100;SNORA33
cg00636946	chr16	4898667	0.378971	4.8651e-07	0.000151163	0.107017	6.48361e-07	0.000206699	0.64	GLYR1;UBN1
cg04027548	chr12	21926447	0.451028	4.10579e-07	0.000130894	0.153804	6.50923e-07	0.000207431	0.91	KCNJ8
cg00256302	chr5	122112283	0.667367	2.42616e-05	0.00402603	0.156549	6.57841e-07	0.000209378	1.19	SNX2;SNX2
cg27234129	chr1	111683960	0.26544	8.40614e-08	3.33186e-05	0.14404	6.58629e-07	0.000209543	0.96	DRAM2;CEPT1;CEPT1
cg23317297	chr1	46016189	0.33722	1.58978e-06	0.000415869	-0.100261	6.66107e-07	0.000211575	-0.7	AKR1A1;AKR1A1;AKR1A1;AKR1A1
cg13148151	chr3	45637978	0.282882	9.34621e-08	3.64888e-05	0.113869	6.67135e-07	0.000211815	0.75	LIMD1
cg16916987	chr20	45982166	0.760172	2.30386e-05	0.0038701	0.103092	6.71623e-07	0.000213066	0.94	ZMYND8;ZMYND8;ZMYND8;ZMYND8;ZMYND8;ZMYND8;ZMYND8;ZMYND8;ZMYND8;ZMYND8;ZMYND8;ZMYND8;ZMYND8;ZMYND8;ZMYND8;ZMYND8;ZMYND8;ZMYND8
cg11084718	chr12	93834066	0.194855	5.08034e-08	2.13137e-05	0.106308	6.78024e-07	0.000214833	0.87	UBE2N
cg21841620	chr7	127031314	0.470139	9.75812e-07	0.000273502	0.149091	6.84346e-07	0.00021666	0.88	ZNF800
cg07405182	chr1	40598455	0.703885	2.13526e-07	7.42497e-05	-0.223401	6.85455e-07	0.000216834	-1.43
cg04873188	chr2	70143463	0.406944	4.50854e-07	0.000141756	0.119906	6.86017e-07	0.000216836	0.71	MXD1
cg14036704	chr1	181186066	0.459597	7.62427e-07	0.000222102	0.136185	6.89062e-07	0.000217581	0.8
cg12873610	chr17	27044322	0.416429	2.95067e-07	9.82615e-05	0.116927	6.9864e-07	0.000220288	0.69	RAB34;RAB34;RAB34;RAB34;RAB34;RAB34;RAB34;RAB34;RAB34
cg08847140	chr1	145416777	0.341331	9.81804e-08	3.80821e-05	0.124522	6.99215e-07	0.00022038	0.78	HFE2;HFE2;HFE2;HFE2
cg13929988	chr4	88140436	0.371217	3.09792e-07	0.000102201	0.12797	7.03402e-07	0.000221528	0.77	KLHL8
cg02978140	chr1	23880736	0.494402	1.8705e-06	0.000476483	-0.214805	7.09383e-07	0.000223222	-1.33
cg04234016	chr12	7062109	0.258536	1.28879e-07	4.8116e-05	0.163865	7.22472e-07	0.000226973	1.13	PTPN6;PTPN6;PTPN6
cg12427404	chr2	26570112	0.510484	1.37369e-06	0.000366537	0.134899	7.25252e-07	0.000227754	0.81	ADGRF3;EPT1
cg12880095	chr17	629613	0.695716	1.40267e-05	0.00257932	0.152674	7.37457e-07	0.000230931	1.31
cg27403609	chr2	11101403	0.805847	5.9114e-08	2.43257e-05	-0.128777	7.37599e-07	0.000230931	-1.01
cg05774672	chr2	208631916	0.424175	4.87163e-07	0.000151214	0.128315	7.41634e-07	0.000231961	0.75	FZD5
cg04104738	chr8	105600242	0.476886	9.73094e-07	0.000273095	0.140053	7.45787e-07	0.000232979	0.82	LRP12;LRP12
cg08596486	chr8	12938311	0.707778	5.0524e-06	0.00110666	0.107516	7.4554e-07	0.000232979	0.84
cg17372806	chr11	63448356	0.585883	2.3845e-07	8.1647e-05	-0.158388	7.47236e-07	0.000233338	-0.94	RTN3;RTN3;RTN3;RTN3
cg05527507	chr1	861265	0.118761	2.2702e-09	1.33316e-06	0.135191	7.50152e-07	0.000234154	1.42	SAMD11
cg08375515	chr17	12694121	0.587	9.70074e-06	0.00190706	0.199796	7.51133e-07	0.000234366	1.38	LOC100128006;ARHGAP44
cg20422417	chr2	25427108	0.647688	2.06627e-07	7.19557e-05	-0.286512	7.51472e-07	0.000234378	-1.83
cg08036934	chr11	3010917	0.412578	6.7227e-07	0.000199657	0.134181	7.52378e-07	0.000234472	0.79	NAP1L4
cg06524039	chr7	97912149	0.724788	1.25737e-05	0.0023577	0.11112	7.60927e-07	0.000236921	0.9	BRI3;BRI3
cg00617180	chr6	44642051	0.416393	2.92889e-07	9.77036e-05	0.170302	7.73158e-07	0.000240136	1.01
cg11594821	chr6	30458601	0.388725	4.13124e-07	0.000131435	0.118437	7.73335e-07	0.000240136	0.71	HLA-E
cg23061725	chr2	202126379	0.362576	7.65202e-07	0.000222494	0.15906	7.77727e-07	0.000241307	0.96	CASP8;CASP8;CASP8;CASP8;CASP8;CASP8
cg07829444	chr12	53836316	0.293623	4.78744e-07	0.000149197	0.10755	7.89985e-07	0.000244622	0.73	PRR13;PRR13
cg05339727	chr2	165812079	0.514768	8.59466e-07	0.000245673	-0.135698	7.90681e-07	0.00024474	-0.8	SLC38A11
cg16750777	chr16	50583441	0.65084	9.53706e-06	0.0018806	0.127114	8.00462e-07	0.000246784	0.97	NKD1
cg12307174	chr14	68555650	0.800278	5.90603e-08	2.43165e-05	-0.14048	8.14905e-07	0.00025064	-1.08	RAD51B;RAD51B;RAD51B
cg21314058	chr14	94228704	0.556712	1.62103e-06	0.000422905	0.109012	8.25799e-07	0.000253289	0.67	PRIMA1
cg26307871	chr17	8279229	0.811068	8.58708e-05	0.0107535	0.110391	8.26735e-07	0.000253476	1.33
cg01764105	chr3	160119319	0.100496	6.32006e-08	2.58295e-05	0.214241	8.53795e-07	0.000261154	2.34	SMC4;SMC4;SMC4
cg15028756	chr12	7343000	0.302037	9.01231e-08	3.5372e-05	0.170303	8.59259e-07	0.000262518	1.08	PEX5;PEX5;PEX5;PEX5;PEX5
cg08729686	chr15	99194624	0.183341	1.46048e-08	6.97835e-06	0.132408	8.602e-07	0.0002627	1.07	IGF1R
cg00414384	chr11	68518048	0.182198	1.87687e-10	1.41023e-07	0.229046	8.65993e-07	0.000264157	1.79	MTL5;MTL5
cg01158804	chr5	472216	0.545438	1.49265e-06	0.000393509	0.105919	8.69544e-07	0.000264929	0.64	PP7080;LOC100288152
cg16034991	chr19	52146598	0.897032	2.62198e-06	0.000635593	-0.261805	8.69533e-07	0.000264929	-2.07	SIGLEC14
cg05769443	chr9	88967657	0.201239	5.279e-08	2.20031e-05	0.108072	8.80564e-07	0.000267866	0.87	ZCCHC6;ZCCHC6;ZCCHC6
cg01633902	chr1	116213705	0.452342	6.50158e-07	0.000194054	0.133135	8.84351e-07	0.000268893	0.78	VANGL1;VANGL1;VANGL1
cg21306072	chr16	8961250	0.295313	7.05947e-09	3.68345e-06	0.256797	8.84634e-07	0.000268893	1.63	CARHSP1;CARHSP1;CARHSP1;CARHSP1;CARHSP1;CARHSP1;CARHSP1
cg20411668	chr14	97925015	0.395333	2.28935e-06	0.000564291	-0.106312	8.89792e-07	0.00027025	-0.68	LOC101929241;LOC101929241
cg27468328	chr5	40909657	0.654314	1.42905e-05	0.002621	0.119224	8.89793e-07	0.00027025	0.87	C7;C7
cg02516101	chr22	38711891	0.187325	1.50633e-08	7.15344e-06	0.135555	8.90674e-07	0.000270412	1.11	CSNK1E;CSNK1E
cg13023677	chr5	137675418	0.220098	1.05606e-10	8.37224e-08	0.111044	8.91035e-07	0.000270416	0.87	FAM53C;FAM53C
cg02136452	chr16	49872492	0.32597	5.6523e-05	0.0077949	-0.137201	8.96482e-07	0.00027175	-1.31
cg24951781	chr5	132114055	0.7365	1.82211e-07	6.44356e-05	-0.263964	8.96294e-07	0.00027175	-1.65	SEPT8;SEPT8;SEPT8;SEPT8
cg26156699	chr18	57417334	0.498476	1.22291e-06	0.000332902	0.118518	9.06892e-07	0.000274478	0.72
cg21863888	chr6	31127173	0.18217	8.02933e-09	4.1303e-06	0.167524	9.26335e-07	0.000279709	1.38	TCF19;TCF19;CCHCR1
cg00036656	chr9	91004599	0.497769	1.71244e-06	0.000443329	0.132768	9.28283e-07	0.000280024	0.79	SPIN1
cg01109574	chr2	36824259	0.763764	0.000100314	0.0121282	0.13363	9.28462e-07	0.000280024	1.34	FEZ2;FEZ2
cg17714703	chr19	4912221	0.182175	3.39048e-09	1.88153e-06	0.199128	9.27924e-07	0.000280024	1.62	UHRF1;UHRF1
cg18262993	chr1	154192370	0.309627	1.44792e-07	5.31377e-05	0.122495	9.30079e-07	0.000280403	0.78	UBAP2L;UBAP2L;C1orf43;C1orf43;C1orf43
cg19554457	chr12	93774772	0.654396	1.18295e-05	0.00224489	0.147161	9.31467e-07	0.000280604	1.06	NUDT4;NUDT4;NUDT4P1
cg17373514	chr12	123716634	0.266901	1.32022e-07	4.9077e-05	0.143128	9.3239e-07	0.000280773	0.93	C12orf65;C12orf65;MPHOSPH9;MPHOSPH9
cg24497582	chr2	168689457	0.649477	6.70928e-06	0.00140805	0.102947	9.3447e-07	0.00028129	0.75	LOC105616981;B3GALT1
cg27609665	chr7	44838273	0.462787	1.35681e-06	0.000362869	0.159944	9.48843e-07	0.000285175	0.96	PPIA;PPIA
cg03832440	chr17	14207241	0.26308	9.39916e-09	4.72819e-06	0.208199	9.5473e-07	0.000286379	1.39	HS3ST3B1;MGC12916
cg22327175	chr11	121323934	0.273071	1.55666e-07	5.65404e-05	0.119463	9.64329e-07	0.000288712	0.82	SORL1
cg11100028	chr2	55274978	0.174477	3.47352e-08	1.52037e-05	0.125173	9.65e-07	0.000288802	1.07	RTN4;RTN4;RTN4;RTN4
cg23748340	chr12	48592721	0.311608	2.68745e-07	9.05437e-05	0.175999	9.67957e-07	0.000289575	1.14
cg01710903	chr8	30244710	0.255721	1.11658e-07	4.2629e-05	0.190026	9.77249e-07	0.000292018	1.26	RBPMS;RBPMS;RBPMS;RBPMS
cg16459265	chr7	45025080	0.747397	1.3895e-05	0.0025589	0.100703	9.77173e-07	0.000292018	0.89	C7orf40;SNORA9
cg13754259	chr10	101294337	0.433784	1.43166e-06	0.0003804	0.14466	9.82543e-07	0.000293487	0.87	NKX2-3
cg08702915	chr1	76253688	0.695048	6.32552e-06	0.00134274	0.108156	9.88376e-07	0.000294776	0.81	RABGGTB;SNORD45B
cg05746014	chr6	107860875	0.620059	7.70274e-06	0.00157526	0.129631	9.90766e-07	0.000295375	0.92	SOBP
cg10060521	chr11	118971715	0.466332	1.02274e-06	0.000284501	0.130876	9.95326e-07	0.000296507	0.77	DPAGT1;DPAGT1
cg05977523	chr16	1586043	0.663626	2.95882e-06	0.000702344	0.123153	1.00436e-06	0.000298853	0.89	IFT140;TMEM204
cg16780632	chr2	226219219	0.22775	3.81355e-08	1.65336e-05	0.208161	1.00759e-06	0.0002997	1.43
cg08314989	chr3	160822444	0.49942	7.88517e-07	0.000227908	0.102124	1.00922e-06	0.00030007	0.6	B3GALNT1;B3GALNT1;B3GALNT1;B3GALNT1;B3GALNT1
cg09341892	chr1	203379814	0.536406	2.68826e-06	0.000649228	0.153935	1.0104e-06	0.000300306	0.97
cg25214158	chr10	101289600	0.305775	7.63937e-08	3.05938e-05	0.19802	1.0131e-06	0.000300995	1.25
cg20329047	chr8	145514383	0.621442	4.05623e-06	0.000920377	0.100328	1.02266e-06	0.000303485	0.68	BOP1;HSF1
cg24331475	chr18	21596915	0.456555	4.69245e-07	0.00014653	0.116343	1.02677e-06	0.000304473	0.68	TTC39C;TTC39C;TTC39C
cg10262997	chr11	18654886	0.432325	8.18851e-07	0.000235623	0.128885	1.03354e-06	0.000306363	0.76	SPTY2D1
cg17974185	chr20	36323340	0.770653	2.91048e-05	0.00464506	0.114278	1.03808e-06	0.000307357	1.18	CTNNBL1
cg05540052	chr2	3624026	0.503043	1.98293e-06	0.000500351	0.129233	1.04295e-06	0.000308448	0.77	RPS7
cg09012471	chr3	137907359	0.309933	3.6493e-07	0.000118139	0.120508	1.04564e-06	0.00030903	0.79	ARMC8;ARMC8;ARMC8
cg26783428	chr1	41156791	0.444671	1.68701e-06	0.000437734	0.168227	1.04572e-06	0.00030903	1	NFYC;NFYC;NFYC;LOC100130557;NFYC;NFYC
cg15611336	chr15	75248496	0.20429	1.16804e-08	5.68948e-06	0.136872	1.04757e-06	0.000309461	1.08	RPP25
cg15390444	chr10	133793442	0.664975	3.26092e-06	0.000763818	0.102383	1.04896e-06	0.000309635	0.73	BNIP3
cg10426318	chr6	30647588	0.567705	1.31649e-06	0.000353303	0.100128	1.06028e-06	0.000312384	0.62	KIAA1949;KIAA1949
cg09823859	chr13	88328294	0.699141	6.77976e-05	0.0089684	0.14582	1.0641e-06	0.000313033	1.23	SLITRK5
cg10819350	chr19	10655686	0.171332	1.25114e-07	4.69146e-05	0.115147	1.06352e-06	0.000313033	1.06	ATG4D
cg12956311	chr8	12810631	0.457598	1.33676e-06	0.000358001	0.121605	1.07942e-06	0.00031706	0.72	KIAA1456
cg20776772	chr5	41869404	0.524372	1.76478e-06	0.000453406	0.115265	1.07986e-06	0.00031707	0.69	OXCT1-AS1;OXCT1
cg16705546	chr16	85936666	0.308951	7.2828e-08	2.92563e-05	0.17702	1.08111e-06	0.000317197	1.13	IRF8
cg27346424	chr4	170190932	0.252367	1.46556e-07	5.36581e-05	0.194138	1.08203e-06	0.000317347	1.32	SH3RF1
cg04503160	chr19	50431843	0.267179	1.49084e-07	5.44298e-05	0.131195	1.08266e-06	0.000317412	0.88	ATF5;ATF5;IL4I1;IL4I1;IL4I1;IL4I1;NUP62;NUP62;NUP62;NUP62;NUP62
cg17848515	chr2	130940706	0.47005	1.31033e-06	0.000351771	0.113746	1.08897e-06	0.000319022	0.67	SMPD4;SMPD4;SMPD4;SMPD4;SMPD4;SMPD4;SMPD4;FAM128B
cg01613691	chr19	1105380	0.548422	1.76121e-06	0.000452786	0.105652	1.10343e-06	0.000322806	0.64	GPX4;GPX4;GPX4
cg21171704	chr9	95525381	0.459665	8.03008e-07	0.000231579	0.107108	1.10355e-06	0.000322806	0.63	BICD2;BICD2
cg14461099	chr1	55030151	0.596265	9.84977e-06	0.00192904	0.157339	1.11583e-06	0.000326031	1.15	ACOT11;ACOT11
cg26877596	chr12	106534217	0.599192	6.36509e-06	0.00135004	0.151584	1.11794e-06	0.000326523	1.04	NUAK1
cg16105635	chr8	118843778	0.4743	1.09089e-06	0.000300866	0.132262	1.11871e-06	0.000326626	0.8	EXT1
cg26298737	chr1	225964937	0.574707	4.40265e-06	0.000986023	0.142246	1.11917e-06	0.000326637	0.92	SRP9;SRP9
cg24027937	chr19	709809	0.163598	9.07611e-08	3.55773e-05	0.118004	1.14055e-06	0.000332503	1.08	PALM;PALM
cg18137347	chr8	22300500	0.140799	0.000113875	0.0133172	0.137365	1.14683e-06	0.000334209	1.35	PPP3CC;PPP3CC;PPP3CC
cg09180564	chr1	102308808	0.266074	2.10845e-07	7.33588e-05	0.201098	1.16274e-06	0.00033806	1.35	OLFM3
cg23583454	chr6	30582333	0.348233	5.5198e-07	0.000168373	0.165904	1.1631e-06	0.00033806	1.01	PPP1R10
cg02393640	chr7	135660101	0.538445	1.8887e-06	0.000479626	0.108153	1.16699e-06	0.000338939	0.66	LUZP6;MTPN
cg03127104	chr6	29599250	0.680541	5.16407e-06	0.00112857	0.109609	1.17984e-06	0.000342161	0.79	GABBR1;GABBR1
cg24840200	chr5	137877737	0.371356	5.33689e-07	0.000164017	0.147839	1.18111e-06	0.0003424	0.88	ETF1;ETF1;ETF1;ETF1;ETF1
cg09608765	chr3	45636137	0.315301	4.95776e-07	0.000153642	0.12667	1.18693e-06	0.000343879	0.8	LIMD1
cg18198306	chr6	153303350	0.2822	2.22413e-08	1.01526e-05	0.142645	1.1871e-06	0.000343879	0.93	FBXO5;FBXO5
cg00362690	chr15	69447139	0.680569	1.78167e-05	0.00314087	0.128306	1.18984e-06	0.000344544	0.99	MIR548H4
cg11939713	chr21	16513092	0.779857	1.01478e-07	3.91657e-05	-0.123706	1.19942e-06	0.000346846	-0.93
cg27440381	chr8	52809682	0.549742	8.25721e-06	0.00166759	0.175538	1.19957e-06	0.000346846	1.12	PCMTD1;PCMTD1;PCMTD1
cg14537549	chr10	12393185	0.227189	1.05487e-07	4.04716e-05	0.106541	1.21585e-06	0.0003509	0.8	CAMK1D;CAMK1D
cg27159902	chr8	95229559	0.285944	8.25416e-08	3.27687e-05	0.134911	1.23483e-06	0.000355848	0.89	CDH17
cg22266211	chr17	46662371	0.300256	1.41767e-10	1.08728e-07	0.321591	1.23713e-06	0.000356379	2.05
cg01440687	chr14	43011017	0.637236	5.36292e-07	0.000164621	-0.189362	1.24561e-06	0.000358291	-1.16
cg03779490	chr6	158069542	0.720649	8.381e-07	0.000240539	-0.284563	1.25099e-06	0.000359304	-2	ZDHHC14;ZDHHC14
cg04351776	chr2	10951951	0.354211	3.88781e-07	0.000124712	0.221822	1.2526e-06	0.000359634	1.36	PDIA6
cg21288889	chr6	89792677	0.522276	1.49892e-06	0.000394627	0.151252	1.2723e-06	0.000364619	0.91	PNRC1
cg04536829	chr3	127771995	0.355584	8.42071e-07	0.000241589	0.105731	1.27907e-06	0.000366302	0.65	SEC61A1
cg12350688	chr11	69354559	0.315717	5.77738e-07	0.000175472	0.165015	1.27912e-06	0.000366302	1.02
cg27316798	chr5	14870666	0.217617	2.76367e-07	9.251e-05	0.166807	1.29168e-06	0.000369761	1.2	ANKH
cg02925049	chr8	127568854	0.23692	1.45155e-09	8.88684e-07	0.273239	1.29499e-06	0.000370326	1.89	FAM84B
cg17475949	chr2	202050400	0.372365	7.63159e-07	0.000222232	0.187141	1.29969e-06	0.000371507	1.13	CASP10;CASP10;CASP10;CASP10;CASP10;CASP10;CASP10
cg11434810	chr3	43277680	0.90353	1.17354e-07	4.44755e-05	-0.134904	1.30686e-06	0.000373097	-1.36
cg00312125	chr4	84030111	0.645808	8.62587e-06	0.00172856	0.144956	1.3421e-06	0.000381945	1.08	PLAC8;PLAC8;PLAC8
cg12310765	chr2	62933824	0.125814	1.10789e-09	6.95831e-07	0.117975	1.35224e-06	0.000383986	1.26	EHBP1;EHBP1;EHBP1;EHBP1
cg14051760	chr16	9055918	0.656264	1.18169e-05	0.00224361	0.131256	1.36282e-06	0.000386567	0.92	USP7
cg21910650	chr6	42982891	0.289603	1.47742e-07	5.40413e-05	0.106053	1.3794e-06	0.000390698	0.7	MEA1;KLHDC3
cg24622122	chr8	94815567	0.49943	2.37959e-06	0.000583571	-0.178769	1.39069e-06	0.000393323	-1.08	TMEM67;TMEM67;TMEM67
cg20897136	chr10	74034667	0.311428	1.22739e-07	4.61785e-05	0.100101	1.41997e-06	0.000400728	0.64	DDIT4
cg04731988	chr20	3051954	0.474224	1.02277e-06	0.000284501	0.111869	1.42186e-06	0.000400971	0.66	OXT
cg14691266	chr14	102277400	0.373655	6.92298e-07	0.000204884	0.142197	1.42948e-06	0.000402682	0.86	PPP2R5C;PPP2R5C;PPP2R5C;PPP2R5C;PPP2R5C
cg20337215	chr16	578931	0.246124	7.35932e-08	2.95484e-05	0.131832	1.42897e-06	0.000402682	0.98	CAPN15
cg20485190	chr2	165811765	0.447925	5.03602e-06	0.00110401	-0.12744	1.45174e-06	0.000408454	-0.81	SLC38A11;SLC38A11;SLC38A11;SLC38A11
cg16779839	chr17	79374327	0.17173	6.99573e-09	3.6551e-06	0.206453	1.46943e-06	0.000412737	1.73	BAHCC1
cg07286682	chr15	69447132	0.33466	5.063e-07	0.000156612	0.159535	1.48866e-06	0.000417235	0.98	MIR548H4
cg01719995	chr4	144104893	0.306922	1.63213e-07	5.87871e-05	0.100563	1.49761e-06	0.000419441	0.68	USP38
cg25824217	chr6	33040535	0.482145	3.13677e-06	0.00073827	0.143515	1.51548e-06	0.000423681	0.88	HLA-DPA1
cg10038185	chr1	68517273	0.574679	2.12816e-06	0.000532157	-0.139601	1.5497e-06	0.000432268	-0.85	DIRAS3
cg22706106	chr1	153607701	0.550533	2.158e-06	0.000538579	0.117408	1.55009e-06	0.000432268	0.71	C1orf77;S100A13
cg25827066	chr13	53028512	0.280701	2.35152e-07	8.06667e-05	0.127432	1.55618e-06	0.00043381	0.87	CKAP2;CKAP2;CKAP2
cg04754956	chr10	89260419	0.806298	7.62458e-09	3.93863e-06	-0.199041	1.56964e-06	0.000437248	-1.52
cg26703507	chr2	113404661	0.593603	4.58316e-06	0.00101969	0.110999	1.57024e-06	0.000437259	0.71	SLC20A1
cg10290474	chr14	105261007	0.320084	1.01226e-06	0.000282487	0.28742	1.57839e-06	0.000439371	1.85	AKT1;AKT1;AKT1
cg02910018	chr12	29903855	0.464456	2.99099e-06	0.000709114	0.178291	1.58526e-06	0.000441127	1.08	TMTC1;TMTC1
cg04612171	chr6	107814572	0.558117	3.76601e-06	0.000864372	0.164904	1.58796e-06	0.000441718	1.19	SOBP
cg17806418	chr6	29599319	0.749376	9.40951e-06	0.00185922	0.105683	1.60441e-06	0.000445498	0.92	GABBR1;GABBR1
cg18071894	chr14	105260530	0.463611	2.89901e-06	0.000690044	0.183916	1.6078e-06	0.00044628	1.12	AKT1;AKT1;AKT1
cg09187655	chr2	74686369	0.243827	8.49783e-07	0.000243263	0.138162	1.60886e-06	0.000446413	0.97	INO80B-WBP1;WBP1
cg05901196	chr10	61664954	0.342723	1.33512e-06	0.000357684	0.125782	1.63398e-06	0.000452576	0.77	CCDC6
cg04414860	chr6	116575894	0.377681	9.78356e-08	3.79863e-05	0.183016	1.63734e-06	0.000453346	1.1	TSPYL4
cg00189689	chr11	413350	0.693661	9.91592e-07	0.000277518	0.129122	1.64084e-06	0.000454151	0.97	SIGIRR;SIGIRR;SIGIRR
cg23399028	chr17	3572873	0.442745	2.21757e-06	0.000550766	0.109271	1.64858e-06	0.00045597	0.65	TMEM93;TMEM93;TAX1BP3
cg06573459	chr3	153840654	0.289154	2.41645e-07	8.25865e-05	0.174241	1.65835e-06	0.000458344	1.13	SGEF
cg03567554	chr11	121324076	0.368721	4.18006e-07	0.000132825	0.141626	1.66351e-06	0.000459608	0.86	SORL1
cg05144285	chr7	158935647	0.267115	3.81821e-07	0.000122936	0.237562	1.68397e-06	0.000464434	1.59	VIPR2
cg02671486	chr19	56990174	0.593365	5.84647e-06	0.00125131	0.124019	1.70306e-06	0.000469534	0.8	ZNF667;ZNF667;ZNF667-AS1;ZNF667-AS1
cg01856536	chr11	11429018	0.465855	1.5575e-06	0.000408251	0.145481	1.71848e-06	0.000473447	0.88	GALNT18
cg01966061	chr16	89628511	0.661518	2.83869e-05	0.00455575	0.143134	1.73477e-06	0.00047756	1.03	RPL13;RPL13;RPL13;RPL13
cg26393629	chr14	21191859	0.34527	4.79771e-05	0.00686077	-0.201672	1.74285e-06	0.000479313	-1.55
cg03044573	chr1	173835265	0.52195	6.05511e-06	0.00129063	0.137714	1.75593e-06	0.000482569	0.86	GAS5;SNORD78;SNORD44;SNORD80;SNORD79
cg00744413	chr15	98196022	0.30345	3.59338e-07	0.000116616	0.164486	1.7571e-06	0.000482719	1.05
cg11832956	chr15	98196077	0.170224	1.03275e-07	3.97998e-05	0.125588	1.75993e-06	0.000483325	1.1
cg07018550	chr9	16254284	0.606228	8.10203e-06	0.00164394	0.126701	1.76062e-06	0.000483346	0.89	C9orf92;C9orf92
cg01330280	chr6	27776566	0.221683	9.03974e-08	3.54527e-05	0.104897	1.76448e-06	0.000484063	0.79	HIST1H3H;HIST1H2BL
cg15134801	chr5	60138838	0.63503	4.9772e-06	0.00109508	0.109256	1.766e-06	0.000484309	0.73	ELOVL7;ELOVL7
cg19682134	chr8	145750363	0.480945	3.71555e-06	0.000855064	0.131127	1.78352e-06	0.000488594	0.8	LRRC14;LRRC24
cg00924482	chr10	101291128	0.199075	2.27545e-08	1.03565e-05	0.174555	1.78869e-06	0.000489578	1.32	LINC01475
cg25583580	chr17	74731433	0.252413	2.49121e-07	8.4852e-05	0.102263	1.79634e-06	0.000491067	0.72	SFRS2
cg00319686	chr15	66680551	0.43673	6.40001e-07	0.000191817	0.137461	1.81456e-06	0.000495527	0.81	MAP2K1
cg21267652	chr5	176729762	0.283292	8.09532e-07	0.000233115	0.106717	1.82861e-06	0.000498838	0.71	RAB24;RAB24;RAB24;RAB24;PRELID1;PRELID1;RAB24;RAB24;RAB24;RAB24
cg02362841	chr4	92679779	0.792591	1.36049e-06	0.000363602	-0.139078	1.84542e-06	0.000502717	-1.03
cg02773764	chr4	129308389	0.649881	7.47489e-07	0.000218406	-0.213919	1.84516e-06	0.000502717	-1.32
cg12810523	chr7	27187374	0.131683	2.27105e-08	1.03425e-05	0.116209	1.85409e-06	0.000504902	1.15	HOXA6
cg14423778	chr3	151985433	0.35328	1.23331e-06	0.000335031	0.133114	1.86739e-06	0.000507988	0.82	MBNL1;MBNL1;LOC401093;LOC401093
cg09581226	chr5	140857474	0.680395	1.88124e-05	0.00328147	0.142934	1.87697e-06	0.000510416	1.1	PCDHGA4;PCDHGA12;PCDHGA11;PCDHGA11;PCDHGA9;PCDHGA1;PCDHGB1;PCDHGB6;PCDHGC3;PCDHGB3;PCDHGB7;PCDHGA6;PCDHGA8;PCDHGA10;PCDHGA5;PCDHGB4;PCDHGA3;PCDHGA2;PCDHGA7;PCDHGB2;PCDHGB5;PCDHGC3;PCDHGC3
cg15167113	chr14	94238726	0.728536	2.90262e-05	0.00463751	0.10019	1.8788e-06	0.000510735	0.89	PRIMA1
cg18567079	chr2	47039888	0.80528	1.0341e-07	3.98323e-05	-0.170206	1.89216e-06	0.000513647	-1.34
cg00045016	chr12	53847514	0.644082	4.24675e-06	0.000956624	0.101274	1.9e-06	0.000515164	0.69	PCBP2;PCBP2;PCBP2;PCBP2;PCBP2;PCBP2;PCBP2
cg15611912	chr10	121300857	0.543937	4.02406e-06	0.000914201	0.126528	1.90871e-06	0.000516517	0.77	RGS10
cg24736217	chr8	33369905	0.175908	9.84922e-09	4.91463e-06	0.180267	1.90838e-06	0.000516517	1.51	C8orf41;C8orf41
cg03593471	chr8	10709415	0.61328	1.88207e-05	0.00328147	0.153553	1.93541e-06	0.00052283	1.1
cg18773977	chr5	59678808	0.525191	3.00316e-06	0.000711564	-0.116832	1.95033e-06	0.000526678	-0.69	PDE4D
cg16168178	chr13	74706483	0.670129	6.3434e-06	0.00134617	0.109687	1.96062e-06	0.000528905	0.78	KLF12
cg23732781	chr6	29595016	0.625709	1.58027e-05	0.00284992	0.143601	1.96941e-06	0.000531092	1	GABBR1;GABBR1;GABBR1
cg08374201	chr20	34156766	0.246306	4.50721e-07	0.000141756	0.100319	1.97931e-06	0.000533208	0.71	FER1L4
cg13441891	chr16	85648370	0.36632	7.39936e-07	0.000216688	0.137239	1.98808e-06	0.0005352	0.83	KIAA0182;KIAA0182
cg00926318	chr20	25177340	0.262138	4.44682e-08	1.89826e-05	0.243906	1.99291e-06	0.000536106	1.61	ENTPD6;ENTPD6
cg27164797	chr6	57038231	0.152515	8.71757e-07	0.000248752	0.119488	1.99314e-06	0.000536106	1.16	BAG2
cg03024660	chr16	84650415	0.137074	2.71724e-09	1.55341e-06	0.163922	1.99565e-06	0.000536492	1.59	COTL1
cg06392883	chr19	48760233	0.628426	2.29054e-05	0.00385568	0.162289	2.0014e-06	0.000537482	1.14	CARD8-AS1;CARD8;CARD8
cg06373167	chr1	203278044	0.499697	2.05041e-06	0.000515371	0.12378	2.0121e-06	0.000539496	0.73	BTG2
cg13483727	chr18	615471	0.605881	4.83537e-06	0.00106846	0.112609	2.01238e-06	0.000539496	0.76	CLUL1;CLUL1
cg04265576	chr7	27187372	0.13343	9.33589e-09	4.7038e-06	0.137448	2.02537e-06	0.000542417	1.35	HOXA6
cg27134944	chr13	76111107	0.447653	2.62638e-06	0.00063646	0.149447	2.02751e-06	0.000542675	0.89	COMMD6;COMMD6
cg03163262	chr2	236745114	0.548601	3.96598e-06	0.00090386	0.138521	2.03612e-06	0.000544171	0.9	AGAP1;AGAP1;AGAP1
cg27252086	chr15	43621643	0.586428	1.25593e-05	0.00235691	0.164569	2.06316e-06	0.000550639	1.13	LCMT2;ADAL;ADAL
cg23129930	chr7	27186993	0.564621	8.4022e-06	0.00169291	0.127813	2.0796e-06	0.000554457	0.82	HOXA6
cg03682712	chr15	74219307	0.216815	5.22994e-08	2.18455e-05	0.1286	2.08512e-06	0.000555739	0.98	LOXL1
cg04637454	chr6	41651066	0.375933	9.38436e-06	0.00185567	-0.118543	2.12111e-06	0.000564554	-0.8
cg05858126	chr10	104196213	0.540785	1.06041e-06	0.000293523	0.175637	2.12558e-06	0.000565551	1.08	MIR146B
cg07962315	chr9	77704473	0.469699	4.50402e-06	0.00100525	0.140703	2.14174e-06	0.000569462	0.87	OSTF1;C9orf95;C9orf95;C9orf95
cg25315031	chr3	71804598	0.491125	2.0738e-06	0.000520407	0.128562	2.15151e-06	0.000571083	0.77	EIF4E3;EIF4E3
cg00919591	chr22	23524136	0.0897598	9.75211e-11	7.81902e-08	0.151665	2.15935e-06	0.000572967	1.88	BCR;BCR
cg01602139	chr6	36639949	0.530992	3.61766e-06	0.000834761	0.139104	2.17681e-06	0.000577403	0.87
cg05201191	chr3	120630996	0.828699	5.37215e-06	0.00116552	-0.127311	2.19103e-06	0.000580976	-1	STXBP5L;STXBP5L
cg19969083	chr13	106753187	0.343465	5.83772e-07	0.000176767	0.132822	2.2115e-06	0.000585605	0.82
cg12882503	chr13	113646693	0.589442	7.68338e-06	0.00157172	0.140291	2.21942e-06	0.000587502	0.97	MCF2L
cg02435472	chr12	57079156	0.150318	1.66594e-08	7.81116e-06	0.11431	2.22485e-06	0.000588539	1.08	PTGES3;PTGES3;PTGES3;PTGES3;PTGES3;PTGES3;PTGES3
cg21220374	chr9	100396777	0.241147	3.48445e-07	0.00011346	0.121631	2.25734e-06	0.000595713	0.86	TSTD2;NCBP1
cg16394290	chr1	36788416	0.353624	2.22926e-06	0.000552635	0.128537	2.25849e-06	0.000595814	0.83	FAM176B
cg13522462	chr19	44576874	0.443765	2.41616e-06	0.000591518	0.191864	2.26626e-06	0.000597256	1.14	ZNF284
cg17539697	chr16	18935399	0.145448	8.04418e-08	3.20169e-05	0.122428	2.2765e-06	0.00059914	1.21	SMG1
cg14996263	chr12	7046277	0.168744	2.54353e-07	8.61431e-05	0.220602	2.29886e-06	0.000604067	1.78	ATN1;ATN1
cg09311869	chr20	23332469	0.40593	1.50915e-06	0.000397052	0.183648	2.30823e-06	0.000606258	1.1	NXT1
cg27529014	chr22	32058635	0.218748	0.000148244	0.0161874	-0.101514	2.31913e-06	0.000608916	-1.08
cg05780139	chr17	37008512	0.491003	4.97838e-06	0.00109508	0.184278	2.3378e-06	0.000612782	1.11	RPL23
cg06398236	chr4	100738139	0.320104	1.19852e-06	0.000327067	0.121257	2.33773e-06	0.000612782	0.76	DAPP1
cg09199323	chr12	46660338	0.247952	8.53541e-08	3.37302e-05	0.231985	2.34544e-06	0.000614577	1.6	SLC38A1;SLC38A1;SLC38A1;SLC38A1;SLC38A1;SLC38A1
cg12954338	chr13	80809919	0.373083	1.14773e-05	0.00219198	-0.148907	2.36694e-06	0.000619585	-1.03
cg11792786	chr5	14870083	0.352279	9.09897e-07	0.000257905	0.200074	2.36935e-06	0.000620007	1.22	ANKH
cg12775659	chr16	58767126	0.67062	7.42445e-06	0.00152841	0.102944	2.37518e-06	0.00062113	0.73	GOT2;GOT2
cg05157266	chr2	183901614	0.617552	3.25176e-05	0.00509347	0.170824	2.38312e-06	0.000622772	1.2	NCKAP1;NCKAP1
cg13474639	chr9	104160145	0.489486	3.76018e-06	0.000863543	0.151598	2.38632e-06	0.000623398	0.91	MRPL50;ZNF189;ZNF189
cg15908709	chr17	46676215	0.52077	2.97904e-06	0.000706713	0.108744	2.44751e-06	0.000637882	0.64	LOC404266;LOC404266;LOC404266;LOC404266;HOXB6;LOC404266
cg23038338	chr1	46996546	0.732	4.58645e-05	0.00661343	0.111325	2.45688e-06	0.000640109	0.98
cg16246488	chr2	10444921	0.548393	3.00414e-06	0.000711579	0.159216	2.47305e-06	0.000644106	0.99	HPCAL1;HPCAL1
cg17011411	chr7	16308656	0.569271	3.36982e-06	0.000784798	-0.17805	2.50713e-06	0.000652325	-1.14	ISPD;ISPD;ISPD-AS1;ISPD-AS1
cg21303272	chr11	118979091	0.239372	6.12457e-07	0.000184431	0.101518	2.50925e-06	0.000652659	0.74	C2CD2L;C2CD2L
cg03373913	chr1	26644762	0.330048	1.62514e-06	0.000423268	0.120188	2.53359e-06	0.000657888	0.75	CD52;UBXN11
cg16324745	chr7	69311458	0.730251	5.50289e-07	0.000167989	-0.140062	2.56615e-06	0.000665897	-0.98	AUTS2;AUTS2;AUTS2
cg13431454	chr21	16109671	0.806073	4.92774e-08	2.07843e-05	-0.114417	2.61852e-06	0.00067813	-0.94
cg16186541	chr8	54405406	0.662813	2.31675e-05	0.00388754	0.11156	2.62278e-06	0.000678779	0.8
cg16956170	chr15	57209858	0.592237	1.65542e-05	0.00295835	0.141211	2.62391e-06	0.000678847	0.93	TCF12;TCF12;TCF12;TCF12;LOC145783
cg05027594	chr4	16225910	0.606021	1.12564e-05	0.00215456	0.13324	2.62774e-06	0.000679383	0.88	TAPT1
cg04990372	chr20	47895899	0.269745	1.37582e-07	5.08274e-05	0.203581	2.68053e-06	0.000691798	1.37	SNORD12B;C20orf199;MIR1259;C20orf199;SNORD12;ZNFX1;C20orf199
cg06636541	chr17	79374515	0.473958	6.70601e-06	0.00140805	0.249786	2.6811e-06	0.000691798	1.55	BAHCC1
cg17508639	chr1	20959617	0.726065	7.10399e-07	0.000209539	-0.131888	2.69798e-06	0.000695693	-0.88	PINK1
cg06058627	chr17	73149532	0.156027	1.21184e-08	5.88074e-06	0.126267	2.71287e-06	0.000698605	1.14	HN1;HN1;HN1;HN1;HN1;HN1;HN1;HN1
cg05622324	chr16	3334135	0.259986	1.17082e-07	4.44246e-05	0.201891	2.71424e-06	0.000698725	1.35	ZNF263
cg14769991	chr6	112688311	0.417832	1.62341e-05	0.00291082	-0.158256	2.71554e-06	0.000698778	-1.06
cg23462236	chr10	104408927	0.586694	4.26099e-06	0.000958996	0.128194	2.73495e-06	0.000702892	0.82	TRIM8
cg03152179	chr4	75024649	0.399251	6.12156e-07	0.000184412	0.157441	2.76268e-06	0.000708144	0.93	MTHFD2L
cg06526741	chr6	31549929	0.28562	6.38759e-07	0.000191534	0.142874	2.76226e-06	0.000708144	0.95	LTB;LTB
cg09322973	chr12	8333010	0.311976	0.000105395	0.0125721	-0.196511	2.76912e-06	0.000709328	-2.18	FAM66C
cg25246084	chr19	4971487	0.207037	2.8791e-08	1.28112e-05	0.231938	2.78088e-06	0.000711964	1.66	KDM4B
cg18422750	chr4	157810187	0.741457	2.26177e-06	0.000558638	-0.116416	2.79887e-06	0.000716005	-0.84	PDGFC;PDGFC
cg07095347	chr6	133253256	0.508445	5.77319e-06	0.00123904	-0.218618	2.80794e-06	0.000717852	-1.39
cg06151074	chr6	31669888	0.329546	2.61647e-06	0.000634454	0.113038	2.81011e-06	0.00071817	0.71	BAT5
cg14016128	chr14	64854018	0.298595	5.43153e-07	0.000166137	0.157454	2.83313e-06	0.000722627	1.01	MTHFD1;MIR548AZ
cg22778788	chr10	101294300	0.330251	9.55297e-07	0.000269007	0.106084	2.83783e-06	0.000723352	0.65	NKX2-3
cg02529485	chr2	236685657	0.735592	3.90311e-05	0.00586087	0.116572	2.85861e-06	0.00072817	1.04	AGAP1;AGAP1;AGAP1
cg13638257	chr6	33280436	0.0972965	8.08947e-09	4.15118e-06	0.155556	2.87516e-06	0.000731187	1.88	TAPBP;TAPBP;TAPBP
cg06051201	chr1	53925306	0.944797	1.8882e-09	1.12585e-06	-0.111757	2.87611e-06	0.000731189	-2.09	DMRTB1
cg14174912	chr10	3824516	0.584645	1.12167e-05	0.00214807	0.122251	2.88982e-06	0.000734195	0.79	KLF6;KLF6;KLF6;KLF6
cg01752881	chr2	25427114	0.735105	1.42629e-07	5.25172e-05	-0.252584	2.90633e-06	0.000737905	-1.68
cg05544413	chr6	127663627	0.689105	2.22626e-05	0.00376826	0.108449	2.95031e-06	0.000748339	0.81	ECHDC1;ECHDC1;ECHDC1;ECHDC1;ECHDC1
cg05600174	chr9	77704537	0.148526	2.21061e-08	1.0106e-05	0.11565	2.98953e-06	0.00075705	1.07	NMRK1;NMRK1;NMRK1;OSTF1
cg04252928	chr16	89168599	0.700132	3.30972e-05	0.0051676	0.143234	2.99349e-06	0.000757807	1.21	ACSF3;ACSF3;ACSF3
cg27300829	chr13	48811111	0.472119	2.79166e-06	0.000669208	0.135788	3.02918e-06	0.000765346	0.8	ITM2B
cg07425204	chr17	66511183	0.446425	1.3981e-06	0.000372502	0.150622	3.04281e-06	0.00076754	0.89	PRKAR1A;PRKAR1A;PRKAR1A
cg07486785	chr7	12150927	0.50722	4.89421e-06	0.00108023	-0.142142	3.04753e-06	0.000768483	-0.85
cg14737131	chr10	104680354	0.579089	6.62673e-06	0.00139487	0.111517	3.06852e-06	0.000773022	0.7	CNNM2;CNNM2;CNNM2
cg00564285	chr8	143809893	0.402113	8.63762e-09	4.40049e-06	0.191852	3.06971e-06	0.000773072	1.14	THEM6
cg03883572	chr5	66461884	0.314101	0.000178513	0.0184971	-0.188851	3.11113e-06	0.000781981	-1.85	MAST4;MAST4
cg14347386	chr2	202126389	0.319551	1.88578e-06	0.000479271	0.17103	3.11297e-06	0.00078219	1.06	CASP8;CASP8;CASP8;CASP8;CASP8;CASP8;CASP8
cg24132956	chr6	2902603	0.483512	5.17072e-06	0.00112938	0.121113	3.15721e-06	0.000792026	0.72	SERPINB9
cg07663788	chr12	109250445	0.417064	2.67325e-06	0.000646309	0.200307	3.17677e-06	0.000795137	1.22	SSH1;SSH1
cg10938436	chr11	124616066	0.176683	1.71859e-06	0.000444194	0.129407	3.18938e-06	0.000797778	1.01	NRGN;NRGN
cg15986668	chr1	41156730	0.627871	1.74509e-05	0.00308417	0.1325	3.21849e-06	0.000804542	0.9	NFYC;NFYC;NFYC;LOC100130557;NFYC;NFYC
cg14377720	chr15	36586716	0.722734	4.70188e-05	0.00675105	0.122091	3.24224e-06	0.000809696	1.03
cg14096277	chr17	6553994	0.218934	5.14368e-07	0.000158833	0.134983	3.26062e-06	0.000813503	1.01	MED31;C17orf100
cg15143809	chr11	120208324	0.209915	2.39195e-09	1.39307e-06	0.169264	3.28495e-06	0.000818522	1.29	ARHGEF12
cg10969521	chr21	36355537	0.433209	1.29238e-05	0.00241075	-0.160346	3.28712e-06	0.0008188	-1.02	RUNX1
cg00026474	chr8	134585500	0.250248	2.82549e-07	9.44164e-05	0.138787	3.32736e-06	0.000827231	0.96	ST3GAL1;ST3GAL1
cg00530805	chr20	49545062	0.442269	1.25739e-06	0.000340026	0.115238	3.3332e-06	0.00082842	0.69	ADNP;ADNP
cg20507228	chr15	91460071	0.626783	1.03817e-05	0.00201645	0.136219	3.35011e-06	0.000831823	0.89	MAN2A2
cg16127364	chr3	45636246	0.701514	9.26904e-06	0.0018352	0.100362	3.40961e-06	0.000845516	0.78	LIMD1
cg20078406	chr3	46875709	0.888379	9.63977e-08	3.74842e-05	-0.106979	3.45641e-06	0.000856302	-1.2	PRSS42
cg17265994	chr11	2905024	0.299751	2.05221e-06	0.000515657	0.103573	3.48167e-06	0.000861735	0.69	CDKN1C;CDKN1C;CDKN1C
cg15777261	chr2	73462569	0.732448	1.44998e-05	0.002655	0.102262	3.48953e-06	0.000863126	0.85	CCT7;CCT7;CCT7;CCT7;CCT7;CCT7
cg09784886	chr11	71293996	0.418823	2.5876e-06	0.000628435	0.117522	3.52465e-06	0.000870156	0.69	KRTAP5-11
cg23063647	chr4	206339	0.775919	2.57543e-07	8.70716e-05	-0.11895	3.52999e-06	0.000871196	-0.91	ZNF876P
cg11677721	chr22	23521742	0.312692	8.50877e-07	0.000243467	0.102061	3.54306e-06	0.000873312	0.65	BCR;BCR
cg10560069	chr7	86975514	0.482435	3.61977e-06	0.000834999	0.128093	3.54748e-06	0.000874124	0.75	CROT;CROT;CROT;TP53TG1
cg03054890	chr16	731069	0.177727	2.15227e-07	7.47159e-05	0.101156	3.56247e-06	0.000876983	0.87	STUB1;STUB1;STUB1
cg14257435	chr14	97165297	0.563942	6.48691e-06	0.0013707	0.105305	3.61432e-06	0.000889184	0.65
cg12461686	chr11	18654995	0.383736	1.89957e-06	0.000481978	0.104027	3.6457e-06	0.000895769	0.62	SPTY2D1
cg23544971	chr18	32820255	0.340085	1.56599e-05	0.00282877	-0.11754	3.64862e-06	0.000896205	-0.86	ZNF397;ZNF397
cg09015973	chr2	131673771	0.243381	0.000303795	0.0272672	-0.168944	3.67474e-06	0.00090148	-1.79	ARHGEF4;ARHGEF4
cg12609893	chr12	64799377	0.491283	5.25805e-06	0.00114557	0.117871	3.67841e-06	0.000902094	0.69	XPOT
cg02341182	chr3	33480109	0.143155	2.5209e-07	8.54995e-05	0.111828	3.69439e-06	0.000905157	1.11	UBP1;UBP1;UBP1
cg03238513	chr14	76619400	0.439679	3.04876e-06	0.000721269	0.112506	3.71082e-06	0.00090869	0.66	GPATCH2L;GPATCH2L;GPATCH2L
cg02286809	chr15	101629375	0.775206	1.03958e-06	0.000288454	-0.146709	3.7267e-06	0.000911061	-1.02
cg17155007	chr2	106681384	0.618818	1.32147e-05	0.00245558	0.139243	3.7363e-06	0.000912546	0.99	C2orf40
cg00523379	chr6	148726218	0.566143	1.062e-05	0.00205246	0.125481	3.74467e-06	0.000914016	0.8	SASH1
cg00738387	chr6	150066836	0.214973	5.45296e-07	0.000166661	0.100713	3.74727e-06	0.000914364	0.77	NUP43
cg10693587	chr6	57038202	0.253377	5.36442e-06	0.0011645	0.169115	3.76523e-06	0.000918171	1.19	LOC101927211;BAG2
cg05820861	chr13	24882296	0.798812	3.46216e-09	1.91856e-06	-0.333617	3.77647e-06	0.000920334	-2.51	C1QTNF9
cg19006947	chr11	64034861	0.906894	2.43947e-06	0.000596563	-0.101567	3.78118e-06	0.000921193	-1.07	PLCB3
cg01464849	chr3	160120481	0.538074	1.20219e-05	0.0022764	0.244942	3.81918e-06	0.000928993	1.64	SMC4;SMC4;SMC4;SMC4;SMC4;SMC4
cg15934730	chr5	137946277	0.577659	2.17382e-06	0.00054131	-0.137302	3.83311e-06	0.000931798	-0.81
cg21489364	chr16	75035957	0.542241	1.70008e-05	0.00301973	0.1795	3.91253e-06	0.000949025	1.12	ZNRF1
cg04506190	chr3	129323941	0.364249	5.04783e-07	0.000156246	0.188849	3.95122e-06	0.000958112	1.14	PLXND1
cg02940147	chr11	124747263	0.206029	5.24432e-07	0.000161491	0.151764	3.98234e-06	0.000965356	1.17	ROBO3
cg19910679	chr5	149240728	0.454984	4.09763e-06	0.000926524	0.101208	3.99281e-06	0.000967292	0.59	PDE6A
cg14984824	chr2	201725800	0.67612	1.34916e-05	0.00250165	0.108884	4.029e-06	0.000974236	0.78	CLK1;CLK1;CLK1;CLK1
cg05780543	chr16	46963764	0.301239	5.50138e-05	0.0076324	-0.125322	4.11071e-06	0.000990603	-1.03	GPT2;GPT2
cg26374678	chr2	25427064	0.771171	4.7145e-08	1.99546e-05	-0.188701	4.11659e-06	0.000991711	-1.36
cg22404596	chr6	114290566	0.694874	5.28406e-05	0.00739694	0.110134	4.1463e-06	0.000997631	0.83	LOC101927768;HDAC2;HDAC2;HDAC2
cg19816811	chr7	27188364	0.568625	1.786e-05	0.00314645	0.176515	4.16334e-06	0.0010008	1.17	HOXA6
cg24101876	chr3	141458390	0.276199	1.55452e-06	0.000407607	0.125322	4.17495e-06	0.00100328	0.84	RNF7;RNF7;RNF7;RNF7;RNF7
cg26955850	chr20	3052345	0.464681	5.36934e-06	0.00116524	0.133196	4.20888e-06	0.0010105	0.79	OXT
cg01839993	chr10	74034644	0.340693	3.69091e-07	0.000119332	0.109716	4.21263e-06	0.00101109	0.68	DDIT4
cg23672278	chr1	36787678	0.430741	3.28704e-06	0.000769208	0.133209	4.22385e-06	0.00101347	0.78	FAM176B
cg24146100	chr13	99737448	0.552811	1.37567e-05	0.0025417	0.161774	4.25104e-06	0.00101936	1.04	DOCK9;DOCK9
cg03119829	chr1	64170964	0.290501	3.35556e-06	0.000782415	0.129264	4.26186e-06	0.00102164	0.84
cg12492906	chr12	109250545	0.23846	1.06087e-06	0.000293523	0.150192	4.27466e-06	0.00102439	1.14	SSH1;SSH1
cg14642088	chr3	72896357	0.643959	5.51682e-05	0.00764835	0.136837	4.29444e-06	0.00102833	0.96	SHQ1
cg23666378	chr1	3663164	0.73447	1.79071e-05	0.0031526	0.101481	4.30546e-06	0.00103018	0.85	KIAA0495;KIAA0495
cg13332816	chr5	137911760	0.320891	1.37302e-05	0.00253803	-0.101808	4.3197e-06	0.00103327	-0.77	HSPA9
cg00646813	chr4	38806025	0.268486	7.23142e-07	0.000212571	0.175564	4.36688e-06	0.00104263	1.15	TLR1
cg06588059	chr1	110754706	0.367365	1.48846e-06	0.000392835	0.101342	4.37271e-06	0.0010437	0.61	KCNC4;KCNC4;KCNC4
cg06739059	chr2	96991826	0.367152	1.61908e-06	0.00042254	0.104257	4.37913e-06	0.00104459	0.63	ITPRIPL1;ITPRIPL1;ITPRIPL1;ITPRIPL1
cg05232215	chr1	53393825	0.338393	1.71317e-06	0.000443371	0.16654	4.43634e-06	0.00105791	1.03	SCP2;SCP2
cg17961238	chr9	102860430	0.393213	2.47818e-06	0.000604885	0.130223	4.45357e-06	0.00106137	0.77	INVS;INVS;INVS;ERP44
cg22821355	chr4	10117479	0.367864	2.54166e-06	0.000619214	0.15612	4.46762e-06	0.00106374	0.94	WDR1;WDR1
cg09709951	chr12	54017699	0.426971	5.85478e-06	0.00125274	0.193578	4.50603e-06	0.00107256	1.18	ATF7;ATF7
cg15897921	chr1	169765039	0.325025	1.43969e-06	0.000381751	0.188528	4.51281e-06	0.00107352	1.17	C1orf156;C1orf112;C1orf112
cg04855791	chr14	69864005	0.618116	1.85563e-05	0.00324702	0.166103	4.51479e-06	0.00107366	1.13	SLC39A9;SLC39A9;SLC39A9;SLC39A9;SLC39A9;ERH
cg26957187	chr7	71799982	0.501686	3.20765e-06	0.000753127	0.12	4.52898e-06	0.00107637	0.71	CALN1;CALN1
cg02014108	chr4	121387950	0.604784	1.69636e-05	0.00301413	0.171457	4.54926e-06	0.00107954	1.22
cg00540640	chr6	170125483	0.164955	1.05716e-07	4.04996e-05	0.12219	4.55492e-06	0.00108023	1.06	PHF10;PHF10
cg24825866	chr21	44044399	0.723005	1.97726e-05	0.00341677	0.103486	4.62354e-06	0.00109383	0.82
cg23281123	chr2	65540411	0.446529	4.43883e-06	0.000991582	0.146924	4.63485e-06	0.00109584	0.88	SPRED2;SPRED2
cg10548272	chr2	26570144	0.227365	6.19294e-08	2.5417e-05	0.154474	4.67595e-06	0.00110454	1.12	GPR113;SELI
cg03355875	chr12	49258638	0.336702	1.72694e-06	0.000445746	0.122342	4.69329e-06	0.00110797	0.75	RND1;RND1
cg10929921	chr8	104311985	0.707766	0.000105291	0.0125696	0.131864	4.71693e-06	0.0011122	1.06	FZD6;FZD6;FZD6
cg15982002	chr8	11666492	0.3574	1.57439e-06	0.00041226	0.189817	4.71555e-06	0.0011122	1.16	FDFT1;FDFT1;FDFT1;FDFT1;FDFT1;FDFT1;FDFT1;FDFT1;FDFT1;FDFT1;FDFT1
cg04370983	chr8	117885438	0.526657	9.64323e-06	0.00189812	0.129892	4.75205e-06	0.00111912	0.79	RAD21
cg04842552	chr4	184909509	0.448939	2.74655e-05	0.00443998	-0.145293	4.75992e-06	0.00112063	-0.96	STOX2
cg07787313	chr4	109087499	0.346817	2.71786e-06	0.000654139	0.127403	4.7724e-06	0.00112289	0.77	LEF1-AS1;LEF1;LEF1;LEF1;LEF1;LEF1
cg17808676	chr2	182332122	0.587539	1.07886e-05	0.00207884	0.108287	4.78916e-06	0.00112547	0.7	ITGA4
cg11325247	chr4	120612184	0.448726	4.94377e-06	0.00108993	0.13317	4.81523e-06	0.00113091	0.78
cg18262201	chr10	6187854	0.370121	2.89842e-06	0.000690044	0.153136	4.87981e-06	0.00114366	0.92	PFKFB3
cg27379915	chr11	19139411	0.304491	2.53356e-06	0.000617434	0.110702	4.89911e-06	0.00114715	0.72	ZDHHC13;ZDHHC13
cg16732077	chr6	112192706	0.0773759	1.82213e-07	6.44356e-05	0.101228	4.97322e-06	0.00116205	1.46	FYN
cg10597359	chr17	16946995	0.619899	1.19825e-05	0.00226949	0.115215	4.98343e-06	0.00116303	0.77	MPRIP;MPRIP
cg01517832	chr11	1329962	0.571269	9.97085e-06	0.00194735	0.125804	5.03334e-06	0.00117186	0.77	TOLLIP;LOC255512
cg26271591	chr2	178125956	0.424378	5.88479e-06	0.00125882	0.145731	5.05948e-06	0.00117619	0.87	NFE2L2;NFE2L2;NFE2L2
cg16165748	chr11	65030448	0.483295	7.64263e-06	0.00156421	0.147359	5.10278e-06	0.00118484	0.88	POLA2
cg15376996	chr22	50912555	0.55891	8.44328e-06	0.00169942	0.117439	5.10612e-06	0.00118526	0.75	SBF1
cg17642685	chr17	63554803	0.305134	7.29439e-07	0.000214017	0.117825	5.11574e-06	0.00118714	0.76	AXIN2
cg20405811	chr13	41553626	0.345524	2.86162e-06	0.000682818	0.121453	5.16437e-06	0.00119699	0.75	ELF1;ELF1
[truncated: 1,341 more rows]
